# Supplementary material for: 4,5-Dimethyl-1,2-diphenyl-1H-imidazole monohydrate
Source: Acta Crystallogr Sect E Struct Rep Online. 2010 Aug 4;66(Pt 9):o2219. doi: 10.1107/S1600536810030072 (PMC3007850; doi:10.1107/S1600536810030072)
Supplement: Supplementary file 2 [file e-66-o2219-Isup2.hkl]

#
# h,k,l, Fc-squared, Fo-squared, sigma(Fo-squared) and status flag
#
data_I
_shelx_title ' pol in I 41/a Z=16 C17 H18 N2 O1  sir2004'
_shelx_refln_list_code          4
_shelx_F_calc_maximum      316.82
_exptl_crystal_F_000      2272.00
_reflns_d_resolution_high  0.7893
 
loop_
 _symmetry_equiv_pos_as_xyz
 'x, y, z'
 '-x, -y+1/2, z'
 '-y+3/4, x+1/4, z+1/4'
 'y+1/4, -x+1/4, z+1/4'
 'x+1/2, y+1/2, z+1/2'
 '-x+1/2, -y+1, z+1/2'
 '-y+5/4, x+3/4, z+3/4'
 'y+3/4, -x+3/4, z+3/4'
 '-x, -y, -z'
 'x, y-1/2, -z'
 'y-3/4, -x-1/4, -z-1/4'
 '-y-1/4, x-1/4, -z-1/4'
 '-x+1/2, -y+1/2, -z+1/2'
 'x+1/2, y, -z+1/2'
 'y-1/4, -x+1/4, -z+1/4'
 '-y+1/4, x+1/4, -z+1/4'
 
_cell_length_a    25.5498
_cell_length_b    25.5498
_cell_length_c     9.3792
_cell_angle_alpha  90.000
_cell_angle_beta   90.000
_cell_angle_gamma  90.000
 
_shelx_F_squared_multiplier     1.000
 
loop_
 _refln_index_h
 _refln_index_k
 _refln_index_l
 _refln_F_squared_calc
 _refln_F_squared_meas
 _refln_F_squared_sigma
 _refln_observed_status
   2   2   0   100376.98    76223.36    398.98 o
  -2   4   0     2633.13     2636.09     24.88 o
   0   4   0    44541.00    42834.18    240.37 o
   2   4   0      296.70      303.34      7.05 o
   4   4   0    33942.26    31467.13     92.90 o
  -4   6   0      449.47      539.99     15.76 o
  -2   6   0    59616.90    55028.50    527.55 o
   0   6   0    88583.23    82633.78    417.78 o
   2   6   0    56418.09    53713.62    371.61 o
   4   6   0      427.16      359.16     13.27 o
   6   6   0     5505.71     5686.08     48.94 o
  -6   8   0     1680.48     1878.77     32.35 o
  -4   8   0    16893.05    16351.53     86.27 o
  -2   8   0    11840.16    11874.00     71.34 o
   0   8   0    48917.24    47371.56    416.40 o
   2   8   0      425.37      509.16     13.69 o
   4   8   0    25667.78    24998.85    106.17 o
   6   8   0     4570.76     3743.44     44.79 o
   8   8   0     1678.48     1784.21     34.01 o
  -8  10   0     5456.65     5417.33     62.21 o
  -6  10   0     4336.61     4370.53     52.26 o
  -4  10   0     8607.10     8074.98     68.02 o
  -2  10   0    25896.83    24804.50    143.50 o
   0  10   0    27467.98    28487.41    237.23 o
   2  10   0       39.22       51.57      9.95 o
   4  10   0      266.01      316.03     16.59 o
   6  10   0     3729.87     4440.20     53.09 o
   8  10   0     7155.99     6694.73     68.85 o
  10  10   0     2028.10     1871.31     39.82 o
 -10  12   0      283.12      244.70     17.42 o
  -8  12   0      380.49      398.98     21.57 o
  -6  12   0    17435.77    17812.24    114.47 o
  -4  12   0     5453.11     6139.81     65.53 o
  -2  12   0    10610.29    12101.52    157.19 o
   0  12   0    33198.54    34685.79    144.74 o
   2  12   0     3469.18     4459.35     60.55 o
   4  12   0        0.06       15.76     10.78 o
   6  12   0     2661.37     2882.44     47.28 o
   8  12   0      501.87      313.54     19.08 o
  10  12   0     2218.53     2321.71     47.28 o
  12  12   0       93.09       69.68     14.10 o
 -12  14   0     2388.72     2387.24     53.09 o
 -10  14   0     1908.85     2204.76     48.94 o
  -8  14   0     4647.67     4898.08     68.02 o
  -6  14   0    15686.21    15536.98    115.30 o
  -4  14   0      582.53      879.35     19.59 o
  -2  14   0    11865.90    12310.95    218.98 o
   0  14   0     1709.59     1783.41     26.22 o
   2  14   0     1051.05     1507.63     24.45 o
   4  14   0     1128.27     1154.64     33.18 o
   6  14   0    23599.67    24128.73    147.65 o
   8  14   0    22019.83    21476.05    143.50 o
  10  14   0        3.01        2.49     13.27 o
  12  14   0        3.38       24.88     15.76 o
  14  14   0      143.20      113.64     18.25 o
 -14  16   0     3305.22     3150.00    123.59 o
 -12  16   0       97.05       83.78     19.08 o
 -10  16   0     1305.62     1206.06     38.99 o
  -8  16   0     1368.99     1533.17    167.55 o
  -6  16   0      205.02      233.85     15.76 o
  -4  16   0      480.97      575.53     30.28 o
  -2  16   0      570.32      567.75     17.24 o
   0  16   0     3478.90     3521.17     70.09 o
   2  16   0       32.47      118.64     11.14 o
   4  16   0     1541.85     1848.08     44.79 o
   6  16   0     8007.81     8969.16     97.88 o
   8  16   0      125.08      132.72     19.08 o
  10  16   0      215.11      260.46     22.40 o
  12  16   0     1104.14     1158.78     40.64 o
  14  16   0      885.10      919.08     17.06 o
  16  16   0      203.77      200.73     12.44 o
 -16  18   0     6138.78     5765.60    289.49 o
 -14  18   0     1538.18     1591.77     24.05 o
 -12  18   0     2783.56     2349.92     28.20 o
 -10  18   0     2295.14     1977.11     22.33 o
  -8  18   0       55.74       58.06     17.42 o
  -6  18   0     5099.08     4784.44     73.82 o
  -4  18   0     6575.54     6484.87     84.61 o
  -2  18   0     1550.40     1437.49     41.47 o
   0  18   0     4608.65     5241.08    360.41 o
   2  18   0      125.65      128.57     19.08 o
   4  18   0      994.87     1043.49     37.33 o
   6  18   0     2055.17     1983.29     50.60 o
   8  18   0      114.92      129.40     18.25 o
  10  18   0     4159.29     3836.18     34.42 o
  12  18   0      315.46      259.57      7.83 o
  14  18   0     1054.10      962.54     13.11 o
  16  18   0     3909.13     3433.40     67.60 o
  18  18   0      808.11      886.31     38.99 o
 -18  20   0       13.29       20.74      8.29 o
 -16  20   0      137.89      165.07     11.61 o
 -14  20   0      160.08      126.08      9.95 o
 -12  20   0      532.86      448.75     14.93 o
 -10  20   0        3.35       -1.66      8.29 o
  -8  20   0      482.18      461.80     12.54 o
  -6  20   0     3221.21     3059.35     28.12 o
  -4  20   0     1961.23     1934.64     68.43 o
  -2  20   0      174.36      155.46      8.40 o
   0  20   0     1904.11     2114.67     38.16 o
   2  20   0      817.47      744.94     14.93 o
   4  20   0        4.29        4.98      5.55 o
   6  20   0     2267.94     2041.78     23.88 o
   8  20   0      689.79      663.65     14.45 o
  10  20   0      284.58      313.89      8.74 o
  12  20   0     1923.88     1826.60     17.48 o
  14  20   0       11.04        1.40      5.37 o
  16  20   0      224.70      210.07      7.56 o
  18  20   0        1.32        9.45      4.90 o
  20  20   0      102.19      128.80      9.95 o
 -20  22   0       34.49       32.35      7.47 o
 -18  22   0       31.05       13.27      7.47 o
 -16  22   0        2.00        1.56      4.76 o
 -14  22   0        2.02        0.00      8.29 o
 -12  22   0     1010.71      874.27     18.25 o
 -10  22   0       61.09       50.60      9.12 o
  -8  22   0      958.11      768.93     17.42 o
  -4  22   0      144.81      128.09     10.37 o
  -2  22   0      301.66      285.45     12.86 o
   0  22   0     1844.10     1667.97     94.56 o
   2  22   0     2315.31     1883.97     75.07 o
   4  22   0      914.08      769.68     18.66 o
   6  22   0       40.76       44.35      5.78 o
   8  22   0     1265.64     1053.43     14.04 o
  10  22   0       80.68       80.91      6.37 o
  12  22   0      518.19      427.35      9.92 o
  14  22   0       13.72       12.63      5.18 o
  16  22   0      102.05       93.30      5.78 o
  18  22   0      157.66      184.56      6.64 o
  20  22   0      158.29      186.33      5.78 o
  22  22   0      122.64      102.86      6.64 o
 -20  24   0      143.56      155.11      7.47 o
 -18  24   0      101.84      132.72      8.29 o
 -16  24   0        6.56       22.86      4.58 o
 -14  24   0        1.62        6.78      4.76 o
 -12  24   0      374.77      327.64     12.44 o
 -10  24   0      462.99      326.81     12.44 o
  -8  24   0        2.88        0.00      7.47 o
  -6  24   0      781.74      676.86     15.76 o
  -2  24   0     4706.31     4305.81    226.03 o
   0  24   0      126.14      111.88      7.47 o
   2  24   0     1264.46     1059.30     32.35 o
   4  24   0      354.14      305.37      9.08 o
   6  24   0      730.13      629.04     19.91 o
   8  24   0      203.25      190.75      7.56 o
  10  24   0      668.39      638.56     17.83 o
  12  24   0       58.08       60.27      5.78 o
  14  24   0      778.61      779.96     23.23 o
  16  24   0        1.47        3.91      3.98 o
  18  24   0      334.80      365.25      6.97 o
  20  24   0       98.21       97.05      5.81 o
 -18  26   0       11.40       19.08      4.98 o
 -16  26   0       18.99       19.08      5.81 o
 -14  26   0        1.60        1.71      4.37 o
 -12  26   0       16.60       11.76      4.96 o
 -10  26   0      148.89      160.92      9.95 o
  -8  26   0        1.29       -2.49      7.47 o
  -6  26   0       58.37       82.95      8.29 o
  -4  26   0      222.85      227.28     10.78 o
   0  26   0      173.59      158.54     14.93 o
   2  26   0       91.27       94.15     13.69 o
   4  26   0        0.52        1.22      5.55 o
   6  26   0        1.04        2.15      4.96 o
   8  26   0      127.48      107.30      8.71 o
  10  26   0      144.18      153.82      6.37 o
  12  26   0       26.03       21.51      4.96 o
  14  26   0      316.98      369.76     10.37 o
  16  26   0        1.74        1.66      3.37 o
  18  26   0        3.66        4.52      2.59 o
 -16  28   0        0.98       -1.66      3.32 o
 -14  28   0        3.10        7.47      4.98 o
 -12  28   0      150.40      117.42      4.96 o
 -10  28   0       62.41       42.32      4.69 o
  -8  28   0      548.21      482.31      8.49 o
  -6  28   0       15.89        3.32      6.64 o
  -4  28   0       15.71       23.23      6.64 o
  -2  28   0       18.57       22.40      6.64 o
   0  28   0      225.49      242.69     10.78 o
   2  28   0     1264.33     1408.50     51.01 o
   4  28   0        5.81        4.56      4.69 o
   6  28   0       52.36       58.44      8.29 o
   8  28   0       44.77       68.45      5.28 o
  10  28   0       52.43       58.73      4.98 o
  12  28   0      108.57      129.48     13.69 o
  14  28   0      110.12      147.66      4.37 o
 -10  30   0        0.10        0.18      2.59 o
  -8  30   0       32.74       52.67      3.78 o
  -6  30   0       16.93        4.98      3.52 o
  -4  30   0      116.94      150.41      4.96 o
  -2  30   0        1.83        1.24      3.52 o
   0  30   0      402.05      451.79      7.88 o
   2  30   0      282.45      283.68      7.47 o
  10  30   0        1.67        1.66      3.32 o
  12  30   0       75.89       63.04      3.32 o
   0   1   1     4273.85     4154.18     16.71 o
  -1   2   1       29.63       55.00      2.39 o
   1   2   1    25912.11    24465.69    197.43 o
  -2   3   1    14418.80    13536.91    101.51 o
   0   3   1      559.78      642.66      6.21 o
   2   3   1     4093.46     3993.57     17.68 o
  -3   4   1      289.75      303.85      5.93 o
  -1   4   1     3710.92     3990.36     31.24 o
   1   4   1    17788.86    17689.89     43.46 o
   3   4   1    22439.88    21341.19    107.99 o
  -4   5   1     7674.34     7976.21     35.55 o
  -2   5   1    37694.92    36198.68    883.46 o
   0   5   1    15341.68    15410.29     75.48 o
   2   5   1      859.00      896.98      9.14 o
   4   5   1     1572.30     1463.99     15.34 o
  -5   6   1     2933.08     2891.57     17.83 o
  -3   6   1     1874.63     2082.34     31.17 o
  -1   6   1    35293.85    34924.45     54.36 o
   1   6   1    18142.11    18164.38     52.20 o
   3   6   1     2310.67     2370.79     20.18 o
   5   6   1    22601.50    20780.38     99.95 o
  -6   7   1     2645.17     2419.90     36.50 o
  -4   7   1    42865.84    41941.53     92.90 o
  -2   7   1     6494.93     6549.69     53.09 o
   0   7   1    32401.37    30741.18     69.56 o
   2   7   1    14416.20    14550.03     51.85 o
   4   7   1        9.12        6.43      4.13 o
   6   7   1      718.81      839.54     14.88 o
  -7   8   1     9430.41    10134.53     77.56 o
  -5   8   1      167.27      190.18      9.33 o
  -3   8   1     2180.60     2118.71     27.79 o
  -1   8   1     1842.70     1951.17     17.12 o
   1   8   1    28769.45    28058.55     68.29 o
   3   8   1    10307.95    10502.58     69.68 o
   5   8   1     1884.91     1965.93     22.20 o
   7   8   1     5500.72     5819.79     70.51 o
  -8   9   1     7963.58     8297.21    161.75 o
  -6   9   1     1240.89     1474.67     21.35 o
  -4   9   1    23648.61    23854.31     77.90 o
  -2   9   1     1627.08     1683.29     17.27 o
   0   9   1      117.79      105.48      4.85 o
   2   9   1     3728.62     3719.18     24.74 o
   4   9   1     1784.10     1985.65     21.94 o
   6   9   1     6813.48     7302.94     95.81 o
   8   9   1     2497.93     2672.67     30.10 o
  -9  10   1      137.17      144.67     14.52 o
  -7  10   1     2910.63     3422.95     34.22 o
  -5  10   1     5825.19     6706.91     44.80 o
  -3  10   1       39.28       74.08      5.72 o
  -1  10   1     1908.68     2122.08     16.03 o
   1  10   1     1702.84     1880.06     15.11 o
   3  10   1      705.27      627.51     11.63 o
   5  10   1     1891.85     2016.81     30.69 o
   7  10   1     2666.81     2960.96     32.12 o
   9  10   1       35.52       39.47      7.96 o
 -10  11   1     1328.35     1292.98     24.55 o
  -8  11   1     3417.71     3390.37     36.31 o
  -6  11   1        0.91       41.17      8.57 o
  -4  11   1     2092.84     2072.00     25.01 o
  -2  11   1      783.73      698.51     12.91 o
   0  11   1     2399.01     2426.27     18.15 o
   2  11   1     5851.58     6108.54     42.37 o
   4  11   1        5.81       17.32      4.91 o
   6  11   1     1411.49     1386.57     41.89 o
   8  11   1     1049.37     1028.29     20.77 o
  10  11   1     5642.03     5359.81     47.92 o
 -11  12   1     3234.36     3078.92     38.33 o
  -9  12   1     6050.23     6182.61     51.52 o
  -7  12   1    15186.46    16580.75    191.20 o
  -5  12   1    14866.47    16659.65    119.86 o
  -3  12   1     8415.94     8768.58    145.57 o
  -1  12   1     7700.73     8712.43     36.04 o
   1  12   1     3524.47     4020.29     30.74 o
   3  12   1     3466.43     3785.13     47.56 o
   5  12   1     1759.22     1960.48     31.11 o
   7  12   1      148.81      127.05     10.74 o
   9  12   1        1.33        5.66      8.49 o
  11  12   1        0.01       10.73      8.37 o
 -12  13   1      616.53      590.40     35.25 o
 -10  13   1      662.80      673.66     19.33 o
  -8  13   1     1358.22     1359.85     25.47 o
  -6  13   1       42.73       39.82      9.92 o
  -4  13   1      401.61      266.07     13.19 o
  -2  13   1     2368.61     3214.41     35.23 o
   0  13   1     8850.29     9021.46     57.17 o
   2  13   1      380.05      392.03     11.47 o
   4  13   1        2.84       19.40      6.20 o
   6  13   1      229.54      345.60     14.04 o
   8  13   1     2256.98     2416.64     33.63 o
  10  13   1     1597.21     1961.71     68.85 o
  12  13   1     2535.69     2580.60     44.79 o
 -13  14   1       24.59       37.00     11.93 o
 -11  14   1      321.30      304.55     15.71 o
  -9  14   1      347.66      338.37     14.88 o
  -7  14   1      153.44      235.64     13.34 o
  -5  14   1     2614.84     2641.02     33.96 o
  -3  14   1      103.33       61.15      6.01 o
  -1  14   1      331.31      446.34     10.10 o
   1  14   1     2487.41     2788.68     27.61 o
   3  14   1     1468.84     1442.86     23.46 o
   5  14   1       43.77       70.35      9.08 o
   7  14   1      232.69      286.56     14.29 o
   9  14   1       15.66       25.67      9.92 o
  11  14   1       45.73       36.02     11.10 o
  13  14   1     1450.45     1409.48     38.99 o
 -14  15   1      144.88      129.76      6.35 o
 -12  15   1       42.07       36.17     12.01 o
 -10  15   1      183.73      222.30     14.63 o
  -8  15   1      134.52      179.32     16.59 o
  -6  15   1      473.08      470.71     13.87 o
  -4  15   1     2626.25     2353.34     37.33 o
  -2  15   1        0.02        3.12      7.63 o
   0  15   1     5093.29     5048.30     38.46 o
   2  15   1       20.38       19.15      6.67 o
   4  15   1      267.74      245.43     14.04 o
   6  15   1     1117.52     1207.26     26.54 o
   8  15   1      104.09      120.01     12.28 o
  10  15   1     1205.98     1425.22     99.12 o
  12  15   1      843.74     1002.20     25.47 o
  14  15   1      147.46      130.71      6.22 o
 -15  16   1        0.69       -1.70      5.55 o
 -13  16   1     1564.19     1439.84     19.16 o
 -11  16   1       18.71       31.27     11.56 o
  -9  16   1       14.91       10.88     13.27 o
  -7  16   1      158.47      213.43     11.25 o
  -5  16   1     1058.57      997.48     22.00 o
  -3  16   1     1687.07     1354.48     32.64 o
  -1  16   1      674.99      629.82     15.48 o
   1  16   1       99.77       57.35      7.15 o
   3  16   1        4.93        7.52      6.20 o
   5  16   1      775.95      762.78     21.68 o
   7  16   1      206.45      188.85     14.15 o
   9  16   1       42.32       72.66     11.10 o
  11  16   1      185.54      166.25     15.53 o
  13  16   1      631.83      635.80     11.61 o
  15  16   1       42.23       36.08      6.45 o
 -16  17   1     1342.40     1232.77     15.53 o
 -14  17   1       32.08       42.14      6.64 o
 -12  17   1     3023.25     3077.66     19.41 o
 -10  17   1     2458.26     2410.93     38.11 o
  -8  17   1     1238.16     1135.95     26.37 o
  -6  17   1      711.73      634.97     16.54 o
  -4  17   1       77.97       67.12      8.77 o
  -2  17   1      645.83      666.39     19.63 o
   0  17   1      385.97      337.68     13.07 o
   2  17   1     5150.72     4997.35     50.70 o
   4  17   1      461.13      464.93     27.79 o
   6  17   1      267.15      239.07     15.53 o
   8  17   1       44.42       31.73     12.44 o
  10  17   1     3935.36     4067.27    175.02 o
  12  17   1     4275.47     4227.87     51.61 o
  14  17   1     1834.37     1663.53     26.54 o
  16  17   1        5.74       20.54      6.14 o
 -17  18   1      262.78      227.78      8.80 o
 -15  18   1       15.58       19.91      6.45 o
 -13  18   1       24.51       22.40      6.45 o
 -11  18   1      151.66      134.14      6.48 o
  -9  18   1     1219.29     1150.05     17.90 o
  -7  18   1      749.22      627.49     17.20 o
  -5  18   1     2128.05     2230.79     50.60 o
  -3  18   1     1786.88     1674.79     33.59 o
  -1  18   1      930.76      850.79     18.82 o
   1  18   1        9.92        4.37      8.45 o
   3  18   1      678.64      678.38     21.09 o
   5  18   1       16.14        3.28     11.76 o
   7  18   1       39.41       29.20     13.93 o
   9  18   1     1663.19     1533.39     15.80 o
  11  18   1     1490.52     1390.60     15.74 o
  13  18   1      961.88      973.64     21.98 o
  15  18   1      525.55      562.20     14.90 o
  17  18   1      128.27      117.07      5.85 o
 -18  19   1      266.51      272.10      6.82 o
 -16  19   1     1034.33     1038.38     14.36 o
 -14  19   1      549.63      513.98     10.84 o
 -12  19   1      165.20      162.73      7.31 o
 -10  19   1     1364.79     1239.67     15.74 o
  -8  19   1     1737.17     1587.44     22.64 o
  -6  19   1     1282.80     1230.33     40.13 o
  -4  19   1     1972.83     2047.30     59.31 o
  -2  19   1      262.95      236.35     12.61 o
   0  19   1       36.77       34.87      9.25 o
   2  19   1     1591.18     1577.40     46.45 o
   4  19   1       40.49       37.04     13.33 o
   6  19   1     1069.98     1021.48     13.00 o
   8  19   1       32.87       24.97      3.82 o
  10  19   1      307.13      264.02      7.54 o
  12  19   1     3910.00     3613.37     23.37 o
  14  19   1      340.50      273.18      8.28 o
  16  19   1      869.24      837.33     10.51 o
  18  19   1       80.19       89.48      5.37 o
 -19  20   1       51.40       52.90      3.73 o
 -17  20   1       11.72        9.48      3.50 o
 -15  20   1        8.19        6.91      4.13 o
 -13  20   1      125.94      116.65      7.31 o
 -11  20   1      476.17      399.44     11.61 o
  -9  20   1      951.87      833.11     12.60 o
  -7  20   1        5.84        2.06      4.98 o
  -5  20   1      426.71      427.84      7.37 o
  -3  20   1      454.24      443.00     11.88 o
  -1  20   1       49.83       41.49      4.07 o
   1  20   1       13.19       13.73      7.69 o
   3  20   1      491.61      451.29      9.20 o
   5  20   1      458.86      497.03      6.85 o
   7  20   1     1069.28     1089.06     13.10 o
   9  20   1      171.18      135.94      5.04 o
  11  20   1       17.88       16.29      3.79 o
  13  20   1        0.91       -2.71      3.86 o
  15  20   1       64.53       69.70      5.66 o
  17  20   1       32.79       24.28      4.61 o
  19  20   1      225.47      231.39      5.04 o
 -20  21   1        0.06        2.32      3.41 o
 -18  21   1       86.26       79.53      4.88 o
 -16  21   1      183.18      201.83      6.19 o
 -14  21   1      414.99      421.84      7.97 o
 -12  21   1       60.43       36.38      6.14 o
 -10  21   1       18.99       25.79      5.87 o
  -8  21   1     1223.39     1124.77     19.91 o
  -6  21   1      505.29      527.95     10.51 o
  -4  21   1     1587.62     1427.83     12.70 o
  -2  21   1        0.06        7.49      4.37 o
   0  21   1      480.29      512.60      7.97 o
   2  21   1     1008.28     1115.72     22.47 o
   4  21   1      214.03      184.24      8.41 o
   6  21   1     1130.51     1031.78     13.12 o
   8  21   1        2.89       -1.30      3.90 o
  10  21   1       22.79       12.51      3.70 o
  12  21   1        6.78        4.48      3.76 o
  14  21   1       21.65       22.04      3.86 o
  16  21   1        1.17        5.18      4.61 o
  18  21   1       45.48       41.50      4.61 o
  20  21   1       39.53       41.16      3.30 o
 -21  22   1       71.20       70.94      4.69 o
 -19  22   1       27.20       32.49      3.62 o
 -17  22   1       28.24       26.29      3.00 o
 -15  22   1      160.96      142.10      5.57 o
 -13  22   1      259.29      238.78      6.67 o
 -11  22   1      819.15      681.86     11.73 o
  -9  22   1     1196.72     1001.80     13.77 o
  -7  22   1      309.33      247.18     11.61 o
  -5  22   1     1282.80      988.60     14.93 o
  -3  22   1       55.27       81.38      5.75 o
  -1  22   1      198.33      199.59      6.67 o
   1  22   1      351.55      339.82      7.33 o
   3  22   1     1766.09     1494.26     13.39 o
   5  22   1      464.36      394.06      6.73 o
   7  22   1       26.95       21.52      3.92 o
   9  22   1      325.75      302.59      6.58 o
  11  22   1       67.71       67.90      4.53 o
  13  22   1       23.88       21.99      3.86 o
  15  22   1       51.71       65.48      5.22 o
  17  22   1       84.80      105.93      5.22 o
  19  22   1      105.13      119.77      4.00 o
  21  22   1        0.21        2.59      2.92 o
 -22  23   1       13.80       14.15      2.93 o
 -20  23   1       14.89       22.40      4.11 o
 -18  23   1        6.16        4.15      4.69 o
 -16  23   1        0.31        0.54      3.24 o
 -14  23   1        0.51        2.84      4.26 o
 -12  23   1      273.10      250.94      6.70 o
 -10  23   1       24.69       21.05      6.64 o
  -8  23   1      361.13      369.16     13.69 o
  -6  23   1      207.80      185.80      9.95 o
  -4  23   1      346.91      285.34     13.27 o
  -2  23   1     1662.67     1396.55     16.42 o
   0  23   1       35.82       36.60      5.89 o
   2  23   1       15.13       18.60      4.34 o
   4  23   1     2231.39     1934.94     18.47 o
   6  23   1        3.29       -1.09      3.79 o
   8  23   1        8.02        5.72      3.82 o
  10  23   1      436.21      423.93      8.20 o
  12  23   1       11.40        7.00      3.79 o
  14  23   1       18.91       36.23      3.86 o
  16  23   1      171.50      170.94      5.57 o
  18  23   1        5.26       11.34      3.16 o
  20  23   1        3.46        3.84      2.32 o
  22  23   1       39.24       49.39      3.32 o
 -21  24   1       55.76       58.25      3.32 o
 -19  24   1      123.59      130.29      7.88 o
 -17  24   1      293.74      322.48      5.61 o
 -15  24   1       93.99       91.39      4.88 o
 -13  24   1       30.21       33.10      4.61 o
 -11  24   1       30.32       25.82      4.79 o
  -9  24   1      233.74      203.64      7.62 o
  -7  24   1      483.19      439.62      9.66 o
  -5  24   1       78.38       87.10      9.12 o
  -3  24   1       18.60       18.49      6.14 o
  -1  24   1       74.10       60.87      5.57 o
   1  24   1      374.67      378.68      8.11 o
   3  24   1      231.31      212.70     12.93 o
   5  24   1      493.33      427.10      8.24 o
   7  24   1       69.85       70.84      4.53 o
   9  24   1       51.10       41.90      4.21 o
  11  24   1        0.41        2.46      3.61 o
  13  24   1       34.41       23.55      3.53 o
  15  24   1        4.28        2.49      3.97 o
  17  24   1       44.24       51.90      3.34 o
  19  24   1      159.70      164.64      2.96 o
  21  24   1       13.91       12.60      2.59 o
 -20  25   1       82.94       91.43      4.15 o
 -18  25   1       70.60       79.23      5.81 o
 -16  25   1       24.86       24.92      3.41 o
 -14  25   1       21.81       24.09      4.13 o
 -12  25   1      140.03      151.10      5.57 o
 -10  25   1        0.01        1.11      4.31 o
  -8  25   1        4.63       11.13      5.55 o
  -6  25   1       83.44       69.10      5.87 o
  -4  25   1      331.26      309.40     10.78 o
  -2  25   1      269.28      252.50      6.82 o
   0  25   1       28.05       17.27      4.74 o
   2  25   1        1.65       -0.83      3.92 o
   4  25   1      345.09      355.48     16.40 o
   6  25   1      392.69      325.07     11.20 o
   8  25   1       17.74       17.09      4.00 o
  10  25   1       46.96       49.69      3.96 o
  12  25   1      261.41      297.12      9.10 o
  14  25   1       15.15       11.29      3.77 o
  16  25   1       78.03       78.44      3.48 o
  18  25   1       27.89       25.30      2.10 o
  20  25   1      109.77      130.23      4.98 o
 -19  26   1        0.67        1.66      3.32 o
 -17  26   1       72.88       73.41      4.11 o
 -15  26   1       71.56       71.36      3.77 o
 -13  26   1        2.72        5.13      3.77 o
 -11  26   1      163.68      164.69      5.41 o
  -9  26   1        0.14       -1.76      4.13 o
  -7  26   1        7.08        8.96      4.13 o
  -5  26   1       79.60       76.87      6.14 o
  -3  26   1       20.11       25.71      6.64 o
  -1  26   1      389.71      439.83      7.69 o
   1  26   1      620.39      647.57     16.04 o
   3  26   1       26.60       39.29      3.55 o
   5  26   1      216.37      203.86      6.19 o
   7  26   1       97.15      101.92      4.91 o
   9  26   1       18.59       15.77      3.70 o
  11  26   1      191.62      185.79      4.79 o
  13  26   1       71.37       71.80      3.43 o
  15  26   1       13.41       18.31      2.99 o
  17  26   1       15.46       17.57      2.32 o
  19  26   1       15.05       14.10      3.32 o
 -16  27   1        9.06       11.31      3.32 o
 -14  27   1       25.33       26.53      3.28 o
 -12  27   1      191.09      214.17      5.09 o
 -10  27   1        0.70        4.37      3.65 o
  -8  27   1       66.16       67.89      4.61 o
  -6  27   1       17.24       25.85      4.26 o
  -4  27   1       49.57       41.22      4.26 o
  -2  27   1       17.53       15.10      4.37 o
   0  27   1       16.14       30.15      3.87 o
   2  27   1       52.02       53.42      4.51 o
   4  27   1        0.65        1.91      3.58 o
   6  27   1       96.92       83.80      4.12 o
   8  27   1      112.83      122.88      4.32 o
  10  27   1        2.06        0.56      3.06 o
  12  27   1      215.08      253.28      4.67 o
  14  27   1        9.77        6.88      2.58 o
  16  27   1       26.79       20.37      2.01 o
 -15  28   1       30.72       28.67      3.32 o
 -13  28   1       12.90       11.00      2.79 o
 -11  28   1        4.19        8.27      2.99 o
  -9  28   1        6.57        7.69      3.65 o
  -7  28   1        1.06        1.13      3.65 o
  -5  28   1      193.43      187.99      5.22 o
  -3  28   1       49.15       41.30      3.91 o
  -1  28   1       81.19       94.25      4.96 o
   1  28   1       13.26        7.10      4.58 o
   3  28   1      264.24      248.41      9.95 o
   5  28   1      271.36      243.29     15.76 o
   7  28   1      211.02      215.29      7.04 o
   9  28   1       56.02       66.14      4.13 o
  11  28   1        3.26       10.01      2.86 o
  13  28   1       50.75       71.11      2.99 o
  15  28   1       95.25      117.87      3.01 o
 -14  29   1        4.14        1.66      3.32 o
 -12  29   1       52.08       66.83      2.79 o
 -10  29   1       32.56       46.66      3.17 o
  -8  29   1      238.97      286.00      4.38 o
  -6  29   1      214.16      227.05      4.88 o
  -4  29   1       41.08       38.81      3.51 o
  -2  29   1        2.22        2.11      3.28 o
   0  29   1        0.69        0.00      3.78 o
   2  29   1        0.71        3.73      3.73 o
   4  29   1       52.76       47.28      7.47 o
   6  29   1       25.35       35.27      5.39 o
   8  29   1       50.23       52.20      3.65 o
  10  29   1      170.89      168.96      5.61 o
  12  29   1      182.50      230.59      4.89 o
  14  29   1       55.04       64.70      3.32 o
 -11  30   1        7.95        8.29      2.59 o
  -9  30   1        6.06       10.48      3.32 o
  -7  30   1        7.98       10.32      2.68 o
  -5  30   1       30.31       31.10      2.61 o
  -3  30   1       61.13       54.41      3.35 o
  -1  30   1       88.45       78.05      4.37 o
   1  30   1       32.55       39.17      3.78 o
   3  30   1        0.07       -0.30      3.19 o
   5  30   1        4.92       11.77      2.93 o
   7  30   1       38.88       31.98      2.93 o
   9  30   1       37.25       38.99      4.15 o
  11  30   1        4.93        5.81      3.32 o
  -8  31   1      123.23      156.78      3.52 o
  -6  31   1        0.58       -0.83      4.15 o
  -4  31   1        1.10        1.24      2.93 o
  -2  31   1        7.93        2.90      2.93 o
   0  31   1       43.35       52.24      4.56 o
   2  31   1        0.01        1.66      3.32 o
   4  31   1        9.01        4.98      3.32 o
   8  31   1        5.08        4.98      2.49 o
   1   1   2      331.86      415.20      3.79 o
   2   2   2      132.04      141.19      3.16 o
  -1   3   2     2860.72     2849.19     46.09 o
   1   3   2    19130.20    19340.17    155.04 o
   3   3   2     6984.50     7102.35     25.00 o
  -2   4   2    18928.12    18367.78     60.52 o
   0   4   2      516.14      439.83     11.78 o
   2   4   2    16807.21    16340.74     57.65 o
   4   4   2     5157.71     5190.34     19.25 o
  -3   5   2     9242.43     9651.16     91.59 o
  -1   5   2     6041.48     6022.97     39.91 o
   1   5   2     1748.25     1831.13     24.05 o
   3   5   2    17389.64    17662.79     52.08 o
   5   5   2     2270.22     2489.38     14.71 o
  -4   6   2     1773.53     1622.04     18.66 o
  -2   6   2    10980.68    10035.43     30.54 o
   0   6   2    11528.96    11544.13    367.87 o
   2   6   2     2576.19     2735.85     29.27 o
   4   6   2       94.51       54.02      4.72 o
   6   6   2        1.32        9.35      3.59 o
  -5   7   2     4107.53     4156.97     60.97 o
  -3   7   2        5.04        7.40      1.42 o
  -1   7   2      199.14      227.19      6.31 o
   1   7   2    18327.81    18689.88     61.77 o
   3   7   2     2871.15     2927.39     18.66 o
   5   7   2      249.27      215.80      7.20 o
   7   7   2      142.96      180.13      7.27 o
  -6   8   2        0.21        5.49      3.82 o
  -4   8   2     6335.78     6175.10     63.87 o
  -2   8   2        0.39       21.03      5.78 o
   0   8   2    12551.03    13406.18     37.04 o
   2   8   2     3828.91     4135.19     40.23 o
   4   8   2     3830.67     3611.92     24.54 o
   6   8   2       26.20       12.48      6.14 o
   8   8   2     1664.56     1674.00     51.01 o
  -7   9   2       28.58       23.74      7.47 o
  -5   9   2     2195.82     2167.07     30.69 o
  -3   9   2     8377.60     8711.91     46.65 o
  -1   9   2       31.75       24.47      4.13 o
   1   9   2       38.53       59.53      7.90 o
   3   9   2     2976.49     3275.36     26.06 o
   5   9   2     1741.44     1856.40     18.92 o
   7   9   2       44.62       31.49      6.46 o
   9   9   2       89.15       92.50      9.35 o
  -8  10   2     8695.80     9233.82     56.91 o
  -6  10   2     2299.10     2774.32     29.64 o
  -4  10   2      116.39       89.04      8.57 o
  -2  10   2      609.04      688.18     15.22 o
   0  10   2    22539.91    23571.30    215.51 o
   2  10   2       40.21       37.92      5.38 o
   4  10   2       61.34       70.58      5.59 o
   6  10   2      536.95      500.50     13.94 o
   8  10   2     2333.22     2402.64     55.16 o
  10  10   2      367.33      332.95     13.55 o
  -9  11   2      387.20      465.11     15.34 o
  -7  11   2      148.59      213.65     11.56 o
  -5  11   2      881.89      842.17     27.37 o
  -3  11   2      999.39      920.58     18.07 o
  -1  11   2     1051.85     1298.01     22.27 o
   1  11   2     3229.00     3696.85    100.78 o
   3  11   2      154.97      172.79      7.54 o
   5  11   2      176.79      199.46      8.64 o
   7  11   2       80.27       71.88      8.74 o
   9  11   2      183.91      164.76     10.73 o
  11  11   2       12.68        8.09      9.17 o
 -10  12   2       83.92       78.86     13.27 o
  -8  12   2     2234.15     2350.53     36.91 o
  -6  12   2    10340.31    10681.03    155.53 o
  -4  12   2       50.11       99.06     33.59 o
  -2  12   2      780.21      818.71     14.97 o
   0  12   2     6984.89     7686.23     42.38 o
   2  12   2     2745.94     3315.32     31.77 o
   4  12   2     3884.12     4634.75     41.15 o
   6  12   2     6661.56     6764.90    243.04 o
   8  12   2      384.17      478.46     15.74 o
  10  12   2      626.19      703.64     62.63 o
  12  12   2       44.84       87.07     11.69 o
 -11  13   2        7.30       -5.98      9.66 o
  -9  13   2       15.99       13.43      9.08 o
  -7  13   2     2264.51     2234.53     30.94 o
  -5  13   2     4037.04     4272.77     72.58 o
  -3  13   2      630.92      639.28     22.74 o
  -1  13   2        1.19        0.26      6.37 o
   1  13   2      150.64      158.83      8.11 o
   3  13   2     3288.45     3805.48     87.04 o
   5  13   2      322.67      299.88     10.74 o
   7  13   2      271.65      242.71     12.52 o
   9  13   2        1.07        4.33      9.08 o
  11  13   2        2.89        8.54      9.77 o
  13  13   2      110.21      156.77     19.91 o
 -12  14   2      507.94      471.33     18.89 o
 -10  14   2      170.88      170.22     21.15 o
  -8  14   2     1825.34     1811.85     59.72 o
  -6  14   2        1.97       23.45      8.74 o
  -4  14   2     1364.06     1458.69     21.52 o
  -2  14   2      509.33      389.17     12.25 o
   0  14   2     2586.88     3104.23     29.96 o
   2  14   2        1.01        6.86      6.53 o
   4  14   2     6805.31     7690.11     72.58 o
   6  14   2     4794.21     5106.31    253.41 o
   8  14   2      896.68     1024.44     55.58 o
  10  14   2      164.95      167.55     19.08 o
  12  14   2       97.56       73.82     19.08 o
  14  14   2      713.13      721.32     11.14 o
 -13  15   2      275.55      257.69      6.19 o
 -11  15   2      161.69      188.27     33.59 o
  -9  15   2     1211.05     1210.39     36.50 o
  -7  15   2      111.94      201.57     82.53 o
  -5  15   2     1786.22     1724.86     30.79 o
  -3  15   2        0.10       14.90      7.81 o
  -1  15   2      611.69      624.71     15.15 o
   1  15   2       55.98       44.07      7.15 o
   3  15   2        1.49       -2.81      6.03 o
   5  15   2      149.52      169.07     25.71 o
   7  15   2       57.99       60.55     16.59 o
   9  15   2     1720.11     1716.19     47.28 o
  11  15   2        4.85        6.64     19.08 o
  13  15   2      150.36      155.54      6.34 o
  15  15   2       58.84       49.62      4.74 o
 -14  16   2     1082.44     1071.22     11.15 o
 -12  16   2       29.64       44.12      8.96 o
 -10  16   2      489.02      465.66     18.66 o
  -8  16   2       27.43       28.82     11.43 o
  -6  16   2     7841.12     7602.64     63.93 o
  -4  16   2     5041.22     4865.64     42.60 o
  -2  16   2       17.99       44.52      8.24 o
   0  16   2     2905.13     2784.91     57.23 o
   2  16   2      115.34      120.02     11.43 o
   4  16   2       48.83        6.37      8.96 o
   6  16   2     1878.12     1873.79     48.94 o
   8  16   2     2031.94     2159.96     53.92 o
  10  16   2       14.47       -7.47     18.25 o
  12  16   2      108.87      149.32      7.04 o
  14  16   2     3601.91     3655.00     59.31 o
  16  16   2     3406.96     2934.04     94.98 o
 -15  17   2        0.27        1.08      4.39 o
 -13  17   2      107.50      105.10      5.41 o
 -11  17   2       20.74       10.30      5.05 o
  -9  17   2      134.10      126.65     11.13 o
  -7  17   2       35.09       13.88      9.89 o
  -5  17   2      141.21      132.27     10.17 o
  -3  17   2     2304.16     2199.67     32.68 o
  -1  17   2        0.22      -11.20     11.20 o
   1  17   2        0.77       -3.86      9.33 o
   3  17   2      326.46      285.58     16.42 o
   5  17   2     2157.65     2176.55     53.09 o
   7  17   2       27.48       26.54     14.93 o
   9  17   2       73.64       54.75     18.25 o
  11  17   2       29.91       28.05      5.39 o
  13  17   2      701.70      714.83     47.28 o
  15  17   2        0.53        0.00      5.87 o
  17  17   2      554.33      510.97     20.74 o
 -16  18   2       87.46       84.50      4.51 o
 -14  18   2     3558.07     3127.14     22.87 o
 -12  18   2     1626.63     1434.01     12.76 o
 -10  18   2      100.00      116.77      7.42 o
  -8  18   2      551.13      434.99     11.23 o
  -6  18   2      290.83      225.82     13.73 o
  -4  18   2       46.67       50.42      9.50 o
  -2  18   2      926.68      984.48     25.51 o
   0  18   2     2362.20     2278.90     36.65 o
   2  18   2      267.63      293.03     14.13 o
   4  18   2      278.02      273.73     24.05 o
   6  18   2      558.78      593.08     33.18 o
   8  18   2      878.94      751.81     11.17 o
  10  18   2     1280.96     1112.20     24.78 o
  12  18   2       69.11       93.27      6.73 o
  14  18   2      818.31      688.89     46.04 o
  16  18   2      218.91      221.80      7.90 o
  18  18   2      646.65      551.87     15.68 o
 -17  19   2       15.70       11.68      4.39 o
 -15  19   2      249.15      227.92      8.17 o
 -13  19   2       99.99      104.78      5.57 o
 -11  19   2       84.80       81.15      6.73 o
  -9  19   2      457.49      469.77     12.54 o
  -7  19   2       60.54       44.93      5.79 o
  -5  19   2        0.14       -1.91      4.84 o
  -3  19   2      179.73      162.76     13.14 o
  -1  19   2        0.92       -9.95     19.08 o
   1  19   2      631.76      643.78     18.49 o
   3  19   2       56.10       57.23     15.76 o
   5  19   2      156.33      156.79      7.04 o
   7  19   2        6.40        0.75      5.01 o
   9  19   2       35.08       39.70      5.27 o
  11  19   2      418.28      409.06      9.42 o
  13  19   2      168.23      172.34      7.77 o
  15  19   2      110.74      102.49      5.41 o
  17  19   2        3.92        0.77      3.82 o
  19  19   2        0.06        2.20      3.51 o
 -18  20   2      189.37      233.28      5.17 o
 -16  20   2        4.30        6.98      4.26 o
 -14  20   2      194.84      185.80      6.19 o
 -12  20   2      127.16      113.83      5.75 o
 -10  20   2     3403.69     3021.11     36.08 o
  -8  20   2      859.19      766.44     16.59 o
  -6  20   2      609.03      589.05      9.46 o
  -4  20   2     1121.71     1020.21     18.82 o
  -2  20   2     2012.44     1937.43     13.57 o
   0  20   2      851.56      756.49      8.86 o
   2  20   2      875.78      970.74     15.32 o
   4  20   2     6094.30     5330.50     70.64 o
   6  20   2     1759.76     1649.39     18.86 o
   8  20   2      720.83      692.19     24.78 o
  10  20   2     2858.96     2642.53     22.40 o
  12  20   2      248.41      214.18     11.20 o
  14  20   2       79.59       89.87      5.57 o
  16  20   2        9.50        3.29      4.45 o
  18  20   2      169.77      184.65      5.00 o
  20  20   2       83.38       94.96      3.90 o
 -19  21   2      193.37      214.06      5.57 o
 -17  21   2        0.46       -1.23      4.13 o
 -15  21   2       32.90       25.94      4.26 o
 -13  21   2      141.52      134.27      5.71 o
 -11  21   2       21.72       17.19      4.45 o
  -9  21   2       17.79       20.66      5.78 o
  -7  21   2     1465.99     1412.62     15.22 o
  -5  21   2      400.91      374.37     11.61 o
  -3  21   2      205.45      182.73      7.90 o
  -1  21   2     1162.26     1114.67     11.49 o
   1  21   2     1256.45     1160.11     12.09 o
   3  21   2       73.46       64.51      4.49 o
   5  21   2     1982.70     1786.07     22.73 o
   7  21   2      160.09      171.27      6.19 o
   9  21   2     1264.77     1172.59     15.22 o
  11  21   2      990.76      893.22     13.45 o
  13  21   2      184.59      177.67      6.50 o
  15  21   2       78.45       73.70      5.09 o
  17  21   2      180.72      188.42      5.15 o
  19  21   2       58.15       57.24      3.58 o
  21  21   2       64.56       71.21      3.77 o
 -20  22   2        7.48        5.68      3.17 o
 -18  22   2      150.84      156.22      5.09 o
 -16  22   2       10.91       17.00      5.28 o
 -14  22   2        2.51        3.38      4.13 o
 -12  22   2        0.25        1.69      4.45 o
 -10  22   2      136.46       88.82      5.22 o
  -8  22   2       64.66       60.55      8.29 o
  -6  22   2     1626.98     1547.27     29.86 o
  -4  22   2      882.33      773.37     11.69 o
  -2  22   2     1319.02     1125.40     24.05 o
   0  22   2       16.29       36.71      5.22 o
   2  22   2     1129.60     1026.52     10.19 o
   4  22   2      166.12      138.29      6.02 o
   6  22   2     1133.25      978.55     14.04 o
   8  22   2      396.92      390.70     19.75 o
  10  22   2     1300.86     1091.12     37.74 o
  12  22   2       16.63       14.55      4.61 o
  14  22   2     1050.45      946.85     22.81 o
  16  22   2      276.88      283.04      5.57 o
  18  22   2        0.17        0.43      3.41 o
  20  22   2        8.03        4.01      2.74 o
  22  22   2       34.57       32.91      3.19 o
 -21  23   2        0.14       -2.49      2.93 o
 -19  23   2       90.16       90.67      3.65 o
 -17  23   2       95.97       89.23      4.45 o
 -15  23   2       81.11       67.05      5.55 o
 -13  23   2       72.40       72.61      4.93 o
 -11  23   2       28.96       33.19      4.61 o
  -9  23   2       45.97       35.68      4.57 o
  -7  23   2       34.60       23.23      5.28 o
  -5  23   2       91.38       86.44      9.12 o
  -3  23   2        0.27        4.34      6.14 o
  -1  23   2      119.41       97.80      5.71 o
   1  23   2        6.23        7.03      4.04 o
   3  23   2      217.35      188.94      7.49 o
   5  23   2       99.25       92.20      5.49 o
   7  23   2      143.44      150.17      8.02 o
   9  23   2       45.98       46.27      4.18 o
  11  23   2       19.08       14.04      4.61 o
  13  23   2       56.91       56.44      5.09 o
  15  23   2        1.31        3.20      3.58 o
  17  23   2       25.94       23.50      3.34 o
  19  23   2      381.02      413.61      4.73 o
  21  23   2        8.77        9.79      2.76 o
 -20  24   2        3.17        2.49      2.93 o
 -18  24   2       31.87       27.13      2.92 o
 -16  24   2       40.86       39.85      3.97 o
 -14  24   2       49.51       41.67      4.45 o
 -12  24   2      153.27      126.45      5.27 o
 -10  24   2       58.18       56.90      4.93 o
  -8  24   2      134.22      103.83      5.22 o
  -6  24   2        5.32       -1.41      4.96 o
  -4  24   2      152.77      153.37      5.71 o
  -2  24   2      930.51      753.56     18.25 o
   0  24   2     2405.29     2212.08     16.23 o
   2  24   2      755.40      705.18     10.14 o
   4  24   2      361.81      308.45      7.30 o
   6  24   2       84.97       90.61      5.49 o
   8  24   2      544.66      472.80     16.17 o
  10  24   2      361.56      352.81      9.95 o
  12  24   2      676.69      639.87     16.59 o
  14  24   2        0.02        1.43      3.37 o
  16  24   2      296.31      294.02      5.15 o
  18  24   2        4.89        6.53      2.64 o
  20  24   2        3.70        6.64      4.15 o
 -19  25   2        3.68        0.83      2.35 o
 -17  25   2        4.71        5.44      2.68 o
 -15  25   2        3.84        0.79      3.17 o
 -13  25   2       80.67       76.65      4.26 o
 -11  25   2       11.67       11.04      3.97 o
  -9  25   2        1.36        0.93      3.97 o
  -7  25   2        4.16        3.45      4.13 o
  -5  25   2        0.27       -0.47      4.58 o
  -3  25   2      263.40      223.25     13.69 o
  -1  25   2       12.28       14.72      4.63 o
   1  25   2       23.52       14.90      4.63 o
   3  25   2       68.68       72.49      4.36 o
   5  25   2       39.11       31.87      4.74 o
   7  25   2        2.94        4.47      4.39 o
   9  25   2        8.01       11.31      4.01 o
  11  25   2        5.58        2.26      4.01 o
  13  25   2      125.14      148.01      4.91 o
  15  25   2        6.62        7.17      2.86 o
  17  25   2       15.62       17.13      2.49 o
  19  25   2        0.46       -0.83      4.15 o
 -18  26   2       11.56        6.64      3.32 o
 -16  26   2       51.43       57.24      2.79 o
 -14  26   2        8.13       17.03      3.01 o
 -12  26   2       73.09       68.73      5.18 o
 -10  26   2        1.38        3.06      3.77 o
  -8  26   2      124.58      126.64      5.00 o
  -6  26   2       11.85       12.94      4.01 o
  -4  26   2      306.87      257.97     11.61 o
  -2  26   2      321.35      314.00     10.78 o
   0  26   2       42.21       42.60      4.88 o
   2  26   2      270.23      310.93      6.94 o
   4  26   2      198.31      177.68      7.90 o
   6  26   2       24.18       27.40      5.87 o
   8  26   2       20.73       12.23      5.78 o
  10  26   2        0.70        2.86      5.18 o
  12  26   2      166.97      190.58      7.42 o
  14  26   2        2.17        2.23      2.67 o
  16  26   2       11.11       14.46      3.01 o
  18  26   2      105.51      123.59      4.98 o
 -15  27   2        4.35        9.38      2.12 o
 -13  27   2       13.18       16.50      3.78 o
 -11  27   2       10.06       11.49      3.98 o
  -9  27   2       86.63       71.53      4.26 o
  -7  27   2        0.21       -0.03      3.51 o
  -5  27   2        1.29        2.49      5.28 o
  -3  27   2      193.48      170.04      9.12 o
  -1  27   2       52.21       49.72      5.78 o
   1  27   2        7.09        5.22      3.18 o
   3  27   2        6.14        6.64      5.87 o
   5  27   2       48.48       36.33      6.14 o
   7  27   2        6.77        3.32      5.28 o
   9  27   2       27.28       28.68      4.13 o
  11  27   2      205.01      225.82      5.41 o
  13  27   2       21.52       14.35      3.49 o
  15  27   2       20.91       19.66      3.01 o
  17  27   2       46.54       63.04      4.15 o
 -14  28   2       11.98        9.86      2.59 o
 -12  28   2       24.12       31.49      2.79 o
 -10  28   2      460.28      455.88      6.57 o
  -8  28   2       24.11       24.88      3.98 o
  -6  28   2      488.21      497.69      8.80 o
  -4  28   2        7.10        5.36      4.37 o
  -2  28   2       40.26       53.92      6.64 o
   0  28   2      466.51      503.49     13.27 o
   2  28   2       39.87       41.66      5.39 o
   4  28   2      113.02      117.17      4.63 o
   6  28   2       27.79       42.33      4.01 o
   8  28   2       53.59       55.73      4.01 o
  10  28   2        0.04        0.16      3.28 o
  12  28   2        9.38       13.80      3.17 o
  14  28   2      128.80      132.62      3.01 o
 -13  29   2       13.76       22.40      3.32 o
 -11  29   2        3.23        6.94      3.19 o
  -9  29   2       53.23       64.70      6.64 o
  -7  29   2       18.67       34.84      6.64 o
  -5  29   2       15.94       29.86      6.64 o
  -3  29   2      177.39      214.84      9.12 o
  -1  29   2        2.26        4.98      6.64 o
   3  29   2        8.06        8.29      3.52 o
   5  29   2        2.43       -1.42      3.98 o
   7  29   2        1.70        1.85      2.92 o
   9  29   2        0.34        2.98      2.92 o
  11  29   2       63.56       71.53      4.35 o
  13  29   2        3.42        5.81      2.35 o
 -10  30   2       16.43       18.25      2.59 o
  -8  30   2       31.04       29.17      3.32 o
  -6  30   2      107.31      142.67      6.64 o
  -4  30   2        5.16        2.49      4.98 o
  -2  30   2        0.23        1.66      5.81 o
   0  30   2      283.64      298.46      5.31 o
   2  30   2      222.19      257.97      8.29 o
   4  30   2       96.26      104.51      4.98 o
   6  30   2       10.06        9.64      2.88 o
   8  30   2       21.77       33.52      3.19 o
  10  30   2       41.72       40.64      3.32 o
  -7  31   2        0.01       -0.41      2.35 o
  -5  31   2        0.61        1.24      2.35 o
  -3  31   2        1.46        5.53      2.59 o
  -1  31   2        2.21        2.21      2.59 o
   1  31   2        0.47        0.00      4.15 o
   3  31   2        4.72        7.11      2.49 o
   0   1   3     4480.06     4996.05     17.71 o
  -1   2   3    75323.91    68434.27   1383.95 o
   1   2   3    19269.55    18586.41     77.71 o
  -2   3   3     5167.06     5576.33     27.04 o
   0   3   3    17506.72    17112.10     99.22 o
   2   3   3    14648.21    13913.44     55.07 o
  -3   4   3       40.43       51.73      4.21 o
  -1   4   3    12692.25    14187.14    162.16 o
   1   4   3    25323.02    25815.21    133.20 o
   3   4   3    15761.46    16030.76     82.76 o
  -4   5   3        4.21        4.77      3.21 o
  -2   5   3      616.90      687.79     10.91 o
   0   5   3     2677.20     3001.81     25.83 o
   2   5   3    10678.65    10552.30     36.48 o
   4   5   3     4938.25     4859.66     35.52 o
  -5   6   3      582.61      503.77      9.77 o
  -3   6   3     2038.79     2285.60     18.82 o
  -1   6   3     2753.06     3047.82     20.84 o
   1   6   3      537.34      498.49     12.91 o
   3   6   3       96.04       81.86      6.12 o
   5   6   3     1201.61     1095.75     36.52 o
  -6   7   3     1440.81     1814.01     31.11 o
  -4   7   3     5100.52     5464.88     23.64 o
  -2   7   3     2611.89     2529.99     23.71 o
   0   7   3     1132.02     1257.17     14.71 o
   2   7   3    15777.16    16610.93    168.80 o
   4   7   3    16973.86    17203.54    175.85 o
   6   7   3     3719.56     4516.85     35.05 o
  -7   8   3     3787.78     4155.76     60.14 o
  -5   8   3     1821.91     2176.72     20.53 o
  -3   8   3     1368.77     1573.64     15.67 o
  -1   8   3       25.72       23.11      4.93 o
   1   8   3     3041.11     3082.12     23.27 o
   3   8   3     7781.89     8339.47     38.45 o
   5   8   3     2647.48     2813.94     31.38 o
   7   8   3     7587.96     8857.76    492.71 o
  -8   9   3     2166.27     2211.39     44.79 o
  -6   9   3      234.68      350.65     20.32 o
  -4   9   3     1417.27     1645.80     27.79 o
  -2   9   3     6417.82     7585.39    117.37 o
   0   9   3     1339.76     1480.62     26.59 o
   2   9   3     2782.08     2864.29     23.38 o
   4   9   3      967.65     1105.62     15.50 o
   6   9   3      170.60      190.18      9.44 o
   8   9   3     7488.99     7788.81     81.29 o
  -9  10   3     1601.55     1611.68     40.64 o
  -7  10   3      633.81      807.17     50.18 o
  -5  10   3      488.78      550.28     14.15 o
  -3  10   3     5898.43     7043.71     45.11 o
  -1  10   3     4166.29     4505.98     39.09 o
   1  10   3     7960.77     8201.61     65.53 o
   3  10   3     4828.90     5205.38     55.03 o
   5  10   3     2717.77     2835.58     34.31 o
   7  10   3     1179.56     1398.21     75.48 o
   9  10   3     1141.33     1316.38     37.33 o
 -10  11   3     1461.30     1405.14     39.82 o
  -8  11   3     6065.42     5999.63     75.48 o
  -6  11   3       83.78       96.95      8.74 o
  -4  11   3      388.89      392.72     13.11 o
  -2  11   3     3064.91     3303.17     79.63 o
   0  11   3      925.00      806.23     18.30 o
   2  11   3     8062.07     7805.58     66.32 o
   4  11   3      882.95     1004.39     16.71 o
   6  11   3       85.47      120.57      8.54 o
   8  11   3     1031.76      943.95     33.18 o
  10  11   3      310.07      288.66     21.57 o
 -11  12   3       91.19      135.21     17.42 o
  -9  12   3      269.17      224.79     21.57 o
  -7  12   3      160.86      220.22     11.76 o
  -5  12   3      477.44      751.39     17.93 o
  -3  12   3     2035.22     2246.58     24.40 o
  -1  12   3      568.29      695.54     18.07 o
   1  12   3      644.03      838.96     16.51 o
   3  12   3      458.62      333.50      9.63 o
   5  12   3      956.29      849.33     21.40 o
   7  12   3     1852.91     1747.71     43.13 o
   9  12   3      218.36      257.14     19.91 o
  11  12   3       73.22       69.68     17.42 o
 -12  13   3       10.09       14.93     17.42 o
 -10  13   3      563.99      507.64     27.37 o
  -8  13   3     4470.43     4484.17     68.85 o
  -6  13   3      687.78      733.60     18.52 o
  -4  13   3      270.65      324.39     11.29 o
  -2  13   3      570.68      615.06     18.15 o
   0  13   3      447.15      403.40     15.47 o
   2  13   3      495.79      510.79     23.42 o
   4  13   3      253.26      237.55     24.47 o
   6  13   3      734.17      771.42     29.86 o
   8  13   3     2263.01     2112.68     49.77 o
  10  13   3      600.89      665.24     32.35 o
  12  13   3      696.78      742.38     34.01 o
 -13  14   3     2057.00     2099.73     18.65 o
 -11  14   3       87.66       66.36     18.25 o
  -9  14   3       83.42       78.80     16.59 o
  -7  14   3     5289.58     5569.96     77.14 o
  -5  14   3       38.09       17.95      7.30 o
  -3  14   3     1150.05     1267.05     25.73 o
  -1  14   3       83.97      148.79     10.51 o
   1  14   3     1390.62     1299.86     47.28 o
   3  14   3     1312.31     1240.59     27.49 o
   5  14   3        0.18       -4.15      9.97 o
   7  14   3       43.85       25.71     13.27 o
   9  14   3       27.24       20.74     17.42 o
  11  14   3       26.73       29.86     19.08 o
  13  14   3      312.16      283.67      7.29 o
 -14  15   3      773.64      764.81      9.41 o
 -12  15   3      888.75      860.00     13.01 o
 -10  15   3      211.24      275.39     24.05 o
  -8  15   3     1274.72     1420.90     42.30 o
  -6  15   3     1366.84     1227.40     27.55 o
  -4  15   3      396.02      402.98     13.25 o
  -2  15   3      962.14      908.82     22.78 o
   0  15   3     1021.58      948.55     41.89 o
   2  15   3       68.85      100.37     13.69 o
   4  15   3      182.63      180.18     13.77 o
   6  15   3       86.80       94.56     16.59 o
   8  15   3     1347.00     1377.77     43.13 o
  10  15   3        4.67       28.20     16.59 o
  12  15   3      568.91      572.98     13.43 o
  14  15   3     1280.59     1214.44     47.70 o
 -15  16   3     1835.41     1712.45     17.30 o
 -13  16   3     1173.36     1080.51      9.64 o
 -11  16   3     2915.59     2893.73     14.14 o
  -9  16   3       88.07      100.37     19.91 o
  -7  16   3       14.78       14.95     27.79 o
  -5  16   3     4340.47     4139.74     48.95 o
  -3  16   3      964.01      837.01     53.09 o
  -1  16   3      933.42      835.10     27.37 o
   1  16   3     2465.85     2508.32     91.24 o
   3  16   3     1876.84     1853.31     26.71 o
   5  16   3      119.84      118.62     19.91 o
   7  16   3     2235.83     2178.21     53.92 o
   9  16   3     1337.99     1266.62     43.96 o
  11  16   3      387.38      334.62     11.27 o
  13  16   3        0.05        0.00      5.28 o
  15  16   3      429.12      388.79      9.33 o
 -16  17   3       36.34       27.98      4.61 o
 -14  17   3      601.38      582.03     10.22 o
 -12  17   3     1219.22     1208.03     11.65 o
 -10  17   3     1643.39     1625.47     26.46 o
  -8  17   3     1745.72     1642.25     19.07 o
  -6  17   3     1531.68     1471.46     31.38 o
  -4  17   3     1227.71     1250.52     55.58 o
  -2  17   3      919.64      881.78     24.03 o
   0  17   3       15.06       18.89     10.36 o
   2  17   3        0.03       -7.39      9.28 o
   4  17   3      894.45      837.48     39.40 o
   6  17   3      150.97      125.25     19.08 o
   8  17   3       16.17       15.52     10.78 o
  10  17   3        0.00        0.04      7.13 o
  12  17   3     2165.80     2098.67    151.79 o
  14  17   3      490.69      458.05     34.84 o
  16  17   3     1381.63     1343.76     15.53 o
 -17  18   3      113.58      112.97      5.27 o
 -15  18   3       80.44       81.41      5.09 o
 -13  18   3      571.17      577.38      8.62 o
 -11  18   3        3.07        4.18      4.45 o
  -9  18   3     2146.14     2150.83     95.39 o
  -7  18   3      287.27      303.85      9.73 o
  -5  18   3       36.11       28.67      5.36 o
  -3  18   3      444.35      483.25     19.33 o
  -1  18   3      492.58      485.29     19.00 o
   1  18   3       86.97      106.95     10.56 o
   3  18   3     1342.19     1247.46     58.06 o
   5  18   3      418.27      412.97      8.88 o
   7  18   3      847.70      881.73     26.98 o
   9  18   3       10.50        3.06      5.55 o
  11  18   3      171.94      173.36     11.61 o
  13  18   3       33.08       27.34      5.78 o
  15  18   3       34.26       32.68      4.93 o
  17  18   3      338.27      289.38      8.49 o
 -18  19   3       16.39       21.69      3.61 o
 -16  19   3     1116.95     1101.94     14.36 o
 -14  19   3      119.08      122.36      5.27 o
 -12  19   3      385.36      343.66      7.18 o
 -10  19   3      769.57      701.90     12.03 o
  -8  19   3     2857.22     2646.87     30.69 o
  -6  19   3     1755.39     1653.05     39.39 o
  -4  19   3       42.60       34.03      4.65 o
  -2  19   3      331.46      345.14      8.88 o
   0  19   3      867.65      823.32     10.88 o
   2  19   3     2502.47     2405.69     38.14 o
   4  19   3      593.71      599.57     15.22 o
   6  19   3      868.51      843.39     41.89 o
   8  19   3      127.68      122.55     11.20 o
  10  19   3        1.73       -3.07      5.78 o
  12  19   3      820.64      669.15     19.91 o
  14  19   3     2506.95     2321.64     27.19 o
  16  19   3      376.75      382.27      8.38 o
  18  19   3      107.11      117.91      4.42 o
 -19  20   3       87.83       92.78      3.79 o
 -17  20   3      402.71      418.76      7.01 o
 -15  20   3       14.64        5.39      5.28 o
 -13  20   3       56.65       37.67      4.79 o
 -11  20   3       87.03      100.59      6.90 o
  -9  20   3       55.91       65.18      6.14 o
  -7  20   3      433.98      447.14     30.28 o
  -5  20   3     1118.42     1062.94     51.01 o
  -3  20   3      178.97      177.93      6.37 o
  -1  20   3      863.46      772.45     10.35 o
   1  20   3      300.30      336.69     11.61 o
   3  20   3     2191.77     2023.80     39.82 o
   5  20   3     2120.88     1992.07     52.26 o
   7  20   3        3.48       11.20      6.45 o
   9  20   3      205.26      192.86      8.21 o
  11  20   3       67.72       62.10      6.73 o
  13  20   3       57.93       61.71      4.45 o
  15  20   3        3.19       11.09      3.79 o
  17  20   3      352.57      364.83      7.01 o
  19  20   3        0.84        3.48      3.09 o
 -20  21   3      198.53      225.01      4.84 o
 -18  21   3       52.50       65.28      4.13 o
 -16  21   3       13.57       12.86      4.69 o
 -14  21   3       59.05       48.37      5.55 o
 -12  21   3        0.83        3.64      3.97 o
 -10  21   3      803.10      726.68     13.31 o
  -8  21   3       46.14       39.82      9.12 o
  -6  21   3      464.29      475.19     34.42 o
  -4  21   3       56.88       53.50      5.87 o
  -2  21   3     3636.67     3202.83     32.35 o
   0  21   3     1379.91     1266.85     17.42 o
   2  21   3      261.59      271.13      8.49 o
   4  21   3      159.51      153.15      8.15 o
   6  21   3       32.18       29.44      6.14 o
   8  21   3        3.35        1.24      5.87 o
  10  21   3       11.60       14.10      6.45 o
  12  21   3      671.86      635.06     11.73 o
  14  21   3       16.73       25.79      4.12 o
  16  21   3      253.12      261.38      5.37 o
  18  21   3        7.11        5.95      3.28 o
  20  21   3      172.12      196.41      3.79 o
 -21  22   3       64.34       65.95      3.52 o
 -19  22   3        7.41        9.47      3.17 o
 -17  22   3      209.12      222.66      5.27 o
 -15  22   3       12.56       12.39      4.96 o
 -13  22   3      200.35      208.80      7.31 o
 -11  22   3      149.38      148.18      5.57 o
  -9  22   3       53.88       53.48      4.61 o
  -7  22   3      614.00      500.18     15.76 o
  -5  22   3      412.96      434.57     16.59 o
  -3  22   3      648.26      626.34      9.55 o
  -1  22   3      922.32      842.69     10.83 o
   1  22   3       46.34       56.14      5.49 o
   3  22   3      671.74      611.03     12.28 o
   5  22   3      344.87      270.84      9.08 o
   7  22   3       16.46       14.52      5.87 o
   9  22   3      289.45      261.84      9.12 o
  11  22   3       59.98       73.91      7.04 o
  13  22   3        5.32       14.10      4.45 o
  15  22   3       18.95       31.82      3.70 o
  17  22   3        6.28        2.03      3.28 o
  19  22   3       40.89       60.58      2.94 o
  21  22   3       88.14       86.39      3.52 o
 -20  23   3       10.69       15.99      2.59 o
 -18  23   3      149.56      151.23      4.17 o
 -16  23   3      260.50      289.49      6.73 o
 -14  23   3       60.11       59.54      5.18 o
 -12  23   3      128.97      123.88      6.14 o
 -10  23   3      198.69      203.69     10.86 o
  -8  23   3       62.45       78.26      6.73 o
  -6  23   3       20.10       21.57      8.29 o
  -4  23   3      863.16      851.49     42.30 o
  -2  23   3        0.58        6.96      4.61 o
   0  23   3      726.07      655.00     12.64 o
   2  23   3        8.24        5.38      4.51 o
   4  23   3       30.45       18.66      6.45 o
   6  23   3     1484.97     1346.22     16.59 o
   8  23   3      200.43      197.58      7.90 o
  10  23   3      149.49      128.70      6.05 o
  12  23   3      401.09      427.13      7.97 o
  14  23   3       88.84      100.83      5.27 o
  16  23   3      541.99      569.94     11.32 o
  18  23   3      115.08      106.77      3.97 o
  20  23   3       47.30       41.99      3.52 o
 -19  24   3      173.45      170.04      4.98 o
 -17  24   3       69.79       97.96      3.65 o
 -15  24   3        2.79        3.08      3.98 o
 -13  24   3        2.09        2.49      3.98 o
 -11  24   3      254.52      228.38      6.37 o
  -9  24   3        9.30        4.56      5.28 o
  -7  24   3        1.85        2.49      7.47 o
  -5  24   3      465.47      438.79     14.10 o
  -3  24   3       15.15       16.15      5.55 o
  -1  24   3        5.40       11.51      4.67 o
   1  24   3       16.01       16.40      3.86 o
   3  24   3      369.62      358.66     10.37 o
   5  24   3       99.69      112.31      7.31 o
   7  24   3       47.38       35.76      6.73 o
   9  24   3      634.17      629.72     11.18 o
  11  24   3       44.09       53.09      5.09 o
  13  24   3       14.65       18.22      4.61 o
  15  24   3       13.94       17.48      3.97 o
  17  24   3      235.52      263.09      5.90 o
  19  24   3       59.45       67.09      8.71 o
 -16  25   3        7.46        3.41      2.09 o
 -14  25   3        3.91        5.87      4.56 o
 -12  25   3       19.42       19.86      3.98 o
 -10  25   3        9.92       19.08      7.47 o
  -8  25   3       20.55       21.92      5.55 o
  -6  25   3        2.12       -1.66      7.47 o
  -4  25   3        4.58       14.93      7.47 o
  -2  25   3      722.82      695.32     31.11 o
   0  25   3       19.38       13.94      6.14 o
   2  25   3       15.64       12.62      4.13 o
   4  25   3      687.37      683.63      9.14 o
   6  25   3       30.01       23.62      4.60 o
   8  25   3      376.33      348.38      7.15 o
  10  25   3        0.34       -1.58      4.26 o
  12  25   3        0.03       -1.06      4.13 o
  14  25   3      446.85      458.05      9.12 o
  16  25   3      137.53      136.35      3.97 o
  18  25   3        0.59       -0.13      2.20 o
 -15  26   3       29.51       34.60      2.68 o
 -13  26   3       26.19       21.57      5.81 o
 -11  26   3       52.83       34.01      6.64 o
  -9  26   3       79.26       58.89      7.47 o
  -7  26   3       23.10       10.78      7.47 o
  -1  26   3      180.52      164.24      9.95 o
   1  26   3       84.57       90.43      4.72 o
   3  26   3      141.94      146.35      5.49 o
   5  26   3       31.74       36.02      4.51 o
   7  26   3       49.73       48.70      4.51 o
   9  26   3       63.75       61.87      4.51 o
  11  26   3       92.58       92.23      5.12 o
  13  26   3        8.30        6.67      3.49 o
  15  26   3        0.41        0.83      2.87 o
  17  26   3       20.49       19.75      2.04 o
 -14  27   3       32.26       30.46      2.40 o
 -12  27   3       83.10       98.71      6.64 o
 -10  27   3       45.50       55.58      6.64 o
  -8  27   3        1.69        1.66      6.64 o
  -6  27   3       93.70       82.95      8.29 o
   0  27   3      115.17      122.76      9.12 o
   2  27   3       44.48       34.33      4.58 o
   4  27   3      289.43      295.05      6.22 o
   6  27   3       86.80       76.90      4.51 o
   8  27   3      138.54      125.01      4.74 o
  10  27   3       76.76       85.70      4.26 o
  12  27   3       13.15       27.58      3.28 o
  14  27   3       67.57       87.56      3.17 o
 -13  28   3        3.19        6.22      2.35 o
 -11  28   3        3.19       -1.66      4.98 o
  -9  28   3       59.79       76.31      6.64 o
  -7  28   3       26.35       41.47      6.64 o
  -5  28   3        7.63        7.47      6.64 o
  -3  28   3        4.03        9.12      6.64 o
   1  28   3       14.93       17.42      6.64 o
   3  28   3        1.83        1.47      3.52 o
   5  28   3        8.39       10.35      3.51 o
   7  28   3      144.18      141.88      4.90 o
   9  28   3       45.88       57.53      3.77 o
  11  28   3       18.48       25.61      3.17 o
  13  28   3        9.28       15.72      1.83 o
 -10  29   3       49.41       70.51      4.98 o
  -8  29   3       91.60      105.34      6.64 o
  -6  29   3      167.22      224.79      8.29 o
  -4  29   3        6.18        6.64      5.81 o
  -2  29   3       72.07       79.63      7.47 o
   0  29   3       30.25       38.99      4.98 o
   4  29   3       82.68       83.03      6.22 o
   6  29   3        4.69        3.32      3.37 o
   8  29   3        0.80        0.83      3.19 o
  10  29   3       62.16       70.01      3.19 o
  -7  30   3       73.00       63.87      4.98 o
  -5  30   3       30.13       37.33      4.98 o
  -3  30   3        8.87        6.64      4.98 o
  -1  30   3       42.11       38.99      5.81 o
   1  30   3        2.47        1.66      2.76 o
   3  30   3        0.81        4.98      4.15 o
   5  30   3       13.24       12.44      4.15 o
   7  30   3       22.24       19.08      3.32 o
   9  30   3       17.15       20.74      3.32 o
  -4  31   3        1.66        0.83      3.32 o
  -2  31   3       13.06       10.78      4.15 o
   0  31   3        1.88        0.83      3.32 o
   2  31   3      108.92      134.38      4.98 o
   0   0   4    63930.33    59191.96   1709.56 o
   1   1   4     6703.87     7244.90     76.79 o
   0   2   4       27.10       64.52      2.68 o
   2   2   4    15496.42    16280.32     87.41 o
  -1   3   4     4104.27     4286.06     25.98 o
   1   3   4     3671.33     3885.92     21.84 o
   3   3   4       15.67       21.92      4.83 o
  -2   4   4      566.29      649.80     15.05 o
   0   4   4    15281.43    15835.62     59.26 o
   2   4   4     1897.22     2141.54     17.57 o
   4   4   4    12159.06    13023.90    126.89 o
  -3   5   4      450.85      515.20      9.61 o
  -1   5   4      243.84      204.74     11.81 o
   1   5   4     8360.84     9252.99     98.81 o
   3   5   4     2948.80     3096.60     35.23 o
   5   5   4      410.92      365.64     11.69 o
  -4   6   4       46.94       91.45     10.37 o
  -2   6   4     2197.87     2335.08     20.83 o
   0   6   4     1678.64     1801.29     17.61 o
   2   6   4      695.93     1043.46     13.42 o
   4   6   4      534.90      624.38     12.63 o
   6   6   4     2109.19     2540.61     62.21 o
  -5   7   4     4477.41     5258.36     40.15 o
  -3   7   4     2821.65     3057.78     30.10 o
  -1   7   4      125.06      125.39      6.89 o
   1   7   4     5811.31     6016.13     37.34 o
   3   7   4      205.27      202.85      7.63 o
   5   7   4      184.28      204.37      8.74 o
   7   7   4     1523.83     1727.88    106.17 o
  -6   8   4     3976.52     4086.26     99.54 o
  -4   8   4        5.76        3.59      5.09 o
  -2   8   4     1981.08     1979.47     24.55 o
   0   8   4     2572.72     2610.58     32.76 o
   2   8   4     1560.08     1572.54     24.70 o
   4   8   4      319.66      338.00      9.30 o
   6   8   4      551.96      663.86     17.83 o
   8   8   4     3016.31     3216.72     53.09 o
  -7   9   4      415.31      396.49     20.74 o
  -5   9   4     2109.29     2265.05    119.03 o
  -3   9   4     1247.30     1273.43     21.98 o
  -1   9   4      757.46      833.72     19.08 o
   1   9   4      359.07      345.83      9.85 o
   3   9   4     1781.10     1642.13     18.35 o
   5   9   4     1907.55     1925.29     36.97 o
   7   9   4      153.39      132.53     18.25 o
   9   9   4      827.70      801.28     29.86 o
  -8  10   4      345.98      335.11     19.91 o
  -6  10   4     1188.76     1211.87     33.18 o
  -4  10   4       23.10        1.37      6.73 o
  -2  10   4      216.24      109.92      7.68 o
   0  10   4     3685.18     3604.64     33.63 o
   2  10   4     1050.30      953.32     16.48 o
   4  10   4     1313.26     1684.74     20.69 o
   6  10   4        7.37        8.48      7.90 o
   8  10   4      153.55      175.02     16.59 o
  10  10   4       53.15       58.89     15.76 o
  -9  11   4      789.32      805.42     30.69 o
  -7  11   4      384.90      386.54     22.40 o
  -5  11   4       15.00        6.64     11.61 o
  -3  11   4      146.79      142.54     10.74 o
  -1  11   4      290.15      399.24     11.67 o
   1  11   4      352.21      391.13     13.40 o
   3  11   4     1248.47     1633.68     17.96 o
   5  11   4       44.64       66.77      6.11 o
   7  11   4     1182.57     1189.47     35.67 o
   9  11   4       68.26       88.75     17.42 o
  11  11   4     2826.06     2767.14     57.23 o
 -10  12   4        1.10      -17.42     17.42 o
  -8  12   4      503.68      427.18     23.23 o
  -6  12   4      205.67      145.16     18.25 o
  -4  12   4       92.66      136.60     11.16 o
  -2  12   4        0.18       20.59      8.49 o
   0  12   4       47.57       37.83      7.13 o
   2  12   4      103.31      155.85      7.11 o
   4  12   4     6556.86     6576.19    154.57 o
   6  12   4       88.50      148.27     12.01 o
   8  12   4      247.33      195.76     19.91 o
  10  12   4      138.30      178.34     21.57 o
  12  12   4     2430.81     2420.83     24.56 o
 -11  13   4       26.68        9.95     18.25 o
  -9  13   4       22.15       27.37     17.42 o
  -7  13   4      125.96       98.71     16.59 o
  -5  13   4     2460.27     2293.71    111.15 o
  -3  13   4       38.30       30.87      8.80 o
  -1  13   4     1204.11     1370.20     72.58 o
   1  13   4        0.18        2.35      9.08 o
   3  13   4        3.78        9.50      6.40 o
   5  13   4      971.95     1003.52     17.20 o
   7  13   4     1136.32     1135.56     37.33 o
   9  13   4     1043.50     1038.51     38.16 o
  11  13   4      871.31      880.11     24.47 o
  13  13   4       18.84       11.80      5.17 o
 -12  14   4     1912.54     1793.10     21.66 o
 -10  14   4     1099.60     1141.78     17.14 o
  -8  14   4     1315.72     1296.48     39.82 o
  -6  14   4     4927.60     4633.49    167.14 o
  -4  14   4     1708.06     1585.65     53.09 o
  -2  14   4     1525.71     1509.62     28.23 o
   0  14   4     2196.18     2369.18    157.19 o
   2  14   4     2580.89     2952.60     41.06 o
   4  14   4      173.65      170.11     10.37 o
   6  14   4     2182.67     2291.57    169.21 o
   8  14   4      510.87      478.61     28.20 o
  10  14   4       24.23       40.93     52.67 o
  12  14   4      349.62      385.47      8.62 o
  14  14   4      542.51      541.78     10.25 o
 -13  15   4       35.71       46.47      4.45 o
 -11  15   4      843.02      841.94     30.69 o
  -9  15   4       10.91       12.03      4.59 o
  -7  15   4      195.28      157.26     14.15 o
  -5  15   4       58.88       60.79     12.32 o
  -3  15   4      153.08      125.93     13.70 o
  -1  15   4      176.60      169.66     23.23 o
   1  15   4      125.00      125.18     12.89 o
   3  15   4     1411.44     1395.10     30.48 o
   5  15   4      159.91      123.59     19.91 o
   7  15   4      303.70      288.66     25.71 o
   9  15   4     1277.60     1247.04     13.88 o
  11  15   4      221.68      212.35      7.62 o
  13  15   4       45.94       36.53      6.14 o
  15  15   4      168.83      167.22      9.12 o
 -14  16   4     1247.07     1185.26     13.77 o
 -12  16   4      343.42      293.38     17.00 o
 -10  16   4       94.80       83.38      5.87 o
  -8  16   4      352.61      409.01     13.31 o
  -6  16   4      861.40      813.36     17.42 o
  -4  16   4     1507.82     1533.12     31.28 o
  -2  16   4     4630.93     4630.13     53.09 o
   0  16   4      167.88      215.05     11.29 o
   2  16   4     3168.14     2901.54     43.39 o
   4  16   4      654.61      635.69     49.77 o
   6  16   4       26.17       29.75      7.78 o
   8  16   4       30.21       43.44      5.55 o
  10  16   4      494.10      413.31      9.66 o
  12  16   4      924.03      925.97     15.76 o
  14  16   4     1112.43      977.06     13.77 o
  16  16   4       12.22       16.41      5.55 o
 -15  17   4      144.65      139.52      5.57 o
 -13  17   4       85.73       81.50      4.93 o
 -11  17   4       61.33       75.77      9.12 o
  -9  17   4      958.68      951.41     19.91 o
  -7  17   4      166.97      152.62      8.82 o
  -5  17   4      674.10      613.89     12.75 o
  -3  17   4       14.44       17.17      5.15 o
  -1  17   4        0.09        2.68      5.15 o
   1  17   4        1.34        7.55      6.52 o
   3  17   4      710.25      713.57      9.03 o
   5  17   4      174.10      175.84     12.71 o
   7  17   4      705.56      675.25      9.56 o
   9  17   4      151.22      120.80      7.04 o
  11  17   4      713.25      684.89     12.01 o
  13  17   4      286.13      242.63      8.21 o
  15  17   4        4.57        7.25      5.55 o
  17  17   4       29.72       35.69      4.45 o
 -16  18   4       69.66       56.15      4.45 o
 -14  18   4     1002.21     1066.63     10.51 o
 -12  18   4      196.62      232.75     10.78 o
 -10  18   4     4435.00     4188.04     34.01 o
  -8  18   4     1398.74     1354.54     23.23 o
  -6  18   4      274.16      227.28     12.44 o
  -4  18   4     1001.65      887.52     19.95 o
  -2  18   4        4.84        2.44      5.45 o
   0  18   4      271.80      275.23      5.40 o
   2  18   4     2761.14     2656.37     38.28 o
   4  18   4      172.99      140.27      5.42 o
   6  18   4      717.38      697.17      9.73 o
   8  18   4        0.04       -0.28      4.31 o
  10  18   4      357.59      331.98      9.08 o
  12  18   4      302.90      273.42      8.49 o
  14  18   4     1032.65     1026.33     16.59 o
  16  18   4       93.01       73.41      6.45 o
  18  18   4       12.02       14.52      4.69 o
 -17  19   4        1.13        3.50      3.49 o
 -15  19   4       60.11       53.64      4.31 o
 -13  19   4       52.07       43.40      5.39 o
 -11  19   4      236.17      233.91     10.78 o
  -7  19   4       44.30       41.47      9.12 o
  -5  19   4      786.30      760.63     18.25 o
  -3  19   4     2454.58     2313.67     20.82 o
  -1  19   4      182.09      181.11     10.63 o
   1  19   4        8.52       12.82      4.57 o
   3  19   4       98.95       97.40      5.57 o
   5  19   4      268.74      259.63      6.85 o
   7  19   4       70.40       64.68      5.27 o
   9  19   4      178.93      159.29      6.37 o
  11  19   4      227.21      187.07      6.53 o
  13  19   4      206.89      202.23      6.53 o
  15  19   4      439.23      435.56      7.97 o
  17  19   4      114.22      118.23      5.41 o
  19  19   4      372.94      404.55      9.05 o
 -18  20   4       61.94       68.71      3.87 o
 -16  20   4       66.20       72.96      4.13 o
 -14  20   4       19.41       22.09      4.69 o
 -12  20   4      483.39      391.51     12.44 o
 -10  20   4      824.63      783.86     15.76 o
  -6  20   4     1811.13     1574.35     24.88 o
  -4  20   4     2432.52     2247.06     29.03 o
  -2  20   4     2431.02     2137.75     38.99 o
   0  20   4     1478.19     1664.08     32.35 o
   2  20   4     4185.69     3997.31     24.92 o
   4  20   4      738.66      725.14     14.90 o
   6  20   4     3700.55     3351.84     34.42 o
   8  20   4     2079.01     1966.36     19.06 o
  10  20   4      713.99      694.67     11.04 o
  12  20   4       11.56       11.37      4.57 o
  14  20   4     1137.52     1085.09     11.49 o
  16  20   4       75.40       83.26      4.93 o
  18  20   4       34.45       27.24      3.97 o
  20  20   4       98.99      122.90      4.96 o
 -19  21   4        8.44        2.70      3.37 o
 -17  21   4       40.13       51.85      4.11 o
 -15  21   4       68.41       67.79      4.96 o
 -13  21   4        2.62        5.81      6.64 o
 -11  21   4      271.41      245.53     10.78 o
  -9  21   4      390.39      403.13     12.44 o
  -3  21   4        3.17        9.95      7.47 o
  -1  21   4      354.72      354.19     29.03 o
   1  21   4     1339.54     1360.76     16.17 o
   3  21   4      188.62      171.99      6.31 o
   5  21   4      200.01      197.21      6.53 o
   7  21   4      661.65      652.57     14.61 o
   9  21   4        5.40        2.49      4.61 o
  11  21   4       26.14       27.61      5.09 o
  13  21   4        0.54        4.70      4.79 o
  15  21   4        7.14        6.90      4.13 o
  17  21   4       29.63       31.35      3.97 o
  19  21   4      177.53      185.15      5.55 o
  21  21   4        0.51        3.32      4.15 o
 -20  22   4       21.50       17.42      4.15 o
 -18  22   4        1.76        2.28      3.37 o
 -16  22   4       68.16       63.87      5.81 o
 -14  22   4        8.50        5.81      5.81 o
 -12  22   4        3.90        4.98      6.64 o
 -10  22   4       12.65       15.76      6.64 o
  -8  22   4       58.66       63.04      8.29 o
  -4  22   4      424.87      444.60     13.27 o
  -2  22   4      697.71      708.38     15.76 o
   0  22   4      836.10      827.32     19.49 o
   2  22   4        0.34       -1.25      4.74 o
   4  22   4     1797.19     1597.51     17.83 o
   6  22   4      542.72      525.00      9.07 o
   8  22   4      605.97      536.07      9.07 o
  10  22   4      814.00      797.55     11.05 o
  12  22   4     2010.45     1852.54     14.20 o
  14  22   4       57.47       66.51      5.09 o
  16  22   4      208.89      226.07      8.30 o
  18  22   4       45.57       39.38      3.49 o
  20  22   4       20.48       20.74      4.98 o
 -19  23   4        0.15       -0.83      4.15 o
 -17  23   4       12.44       10.37      3.37 o
 -15  23   4        4.60        3.32      4.98 o
 -13  23   4       24.27       15.76      5.81 o
 -11  23   4       37.43       41.47      7.47 o
  -9  23   4      169.00      167.55      9.12 o
  -5  23   4      191.23      219.81      9.12 o
  -3  23   4      209.26      211.52     10.78 o
  -1  23   4       25.04       25.71      7.47 o
   1  23   4       47.00       44.20      4.60 o
   3  23   4        0.06       -0.83      4.39 o
   5  23   4      172.99      166.27      6.19 o
   7  23   4       26.92       25.90      4.74 o
   9  23   4       48.53       42.34      4.74 o
  11  23   4       21.63       18.80      4.79 o
  13  23   4        6.04        7.19      4.31 o
  15  23   4      154.98      149.72      6.94 o
  17  23   4        0.00        0.93      2.44 o
  19  23   4       25.02       38.99      4.98 o
 -18  24   4        0.56        1.66      3.32 o
 -16  24   4        1.72       -0.17      2.76 o
 -14  24   4       19.94       22.40      4.98 o
 -12  24   4       26.06       28.20      6.64 o
 -10  24   4        0.82       -2.49      6.64 o
  -8  24   4       57.20       68.85      7.47 o
  -4  24   4      160.95      172.53      8.29 o
  -2  24   4      415.11      419.72     12.44 o
   0  24   4       43.34       38.16      8.29 o
   2  24   4       34.91       40.37      4.51 o
   4  24   4      239.62      231.91      6.31 o
   6  24   4        0.01        0.23      4.26 o
   8  24   4       78.16       86.64      5.22 o
  10  24   4      166.64      147.71      5.57 o
  12  24   4        4.21       10.42      4.13 o
  14  24   4      240.97      243.92      5.41 o
  16  24   4       86.18       92.32      4.72 o
  18  24   4       32.43       39.82      4.98 o
 -15  25   4        3.69        2.49      2.76 o
 -13  25   4        5.32       10.78      4.98 o
 -11  25   4       25.11       28.20      5.81 o
  -9  25   4       13.07        9.12      6.64 o
  -7  25   4       49.19       48.94      7.47 o
  -3  25   4      304.20      311.88      9.95 o
  -1  25   4       52.30       39.82      7.47 o
   1  25   4        9.84        8.63      4.14 o
   3  25   4       17.99       14.20      4.26 o
   5  25   4       75.42       65.39      4.74 o
   7  25   4       14.88       12.81      4.26 o
   9  25   4       47.89       46.60      4.61 o
  11  25   4        1.74       -1.56      3.77 o
  13  25   4       10.01       14.37      3.65 o
  15  25   4       58.14       55.65      2.61 o
  17  25   4      105.96      101.20      4.98 o
 -14  26   4      150.91      155.14      3.78 o
 -12  26   4        0.22        2.49      4.98 o
 -10  26   4      189.03      197.42      8.29 o
  -8  26   4        6.21        5.81      5.81 o
  -6  26   4        4.04        1.66      6.64 o
  -2  26   4        6.16        2.49      5.81 o
   0  26   4        7.99        4.98      6.64 o
   2  26   4        6.30        4.15      3.98 o
   4  26   4       51.06       61.97      4.39 o
   6  26   4      134.46      115.73      4.74 o
   8  26   4        6.73        7.79      3.77 o
  10  26   4       53.22       59.37      3.18 o
  12  26   4       65.91       64.27      3.65 o
  14  26   4       42.52       42.01      2.36 o
 -13  27   4       43.97       38.16      4.15 o
 -11  27   4       32.23       29.86      4.98 o
  -9  27   4       45.35       59.61      3.78 o
  -7  27   4        1.22        0.83      5.81 o
  -5  27   4        7.37        5.81      6.64 o
  -3  27   4        7.95       10.78      4.98 o
  -1  27   4        9.98        6.64      4.98 o
   1  27   4       81.78       96.48      6.22 o
   3  27   4        4.83       10.43      3.98 o
   5  27   4       19.99       17.42      3.98 o
   7  27   4        3.95        7.05      3.41 o
   9  27   4        6.14        6.13      2.57 o
  11  27   4       26.82       26.10      3.59 o
  13  27   4       24.50       21.04      2.20 o
 -10  28   4       67.36       85.44      4.98 o
  -8  28   4      309.82      340.35      6.64 o
  -6  28   4        3.08        3.32      4.98 o
  -4  28   4      132.30      164.24      8.29 o
  -2  28   4       16.16       27.52      3.78 o
   0  28   4       37.19       39.82      5.81 o
   2  28   4      260.33      308.25      6.45 o
   4  28   4        0.53       -2.03      2.79 o
   6  28   4      140.30      140.78      3.77 o
   8  28   4       37.57       47.15      2.44 o
  10  28   4        2.45        1.66      2.20 o
  -7  29   4        2.46        5.81      4.15 o
  -5  29   4       23.71       20.62      3.19 o
  -3  29   4        7.42        8.29      4.98 o
  -1  29   4        6.80        6.14      2.76 o
   1  29   4       13.20       17.42      4.15 o
   3  29   4        7.63        7.47      4.15 o
   5  29   4       16.16       14.53      2.93 o
   7  29   4        8.12        8.71      2.93 o
   9  29   4        7.71        7.47      3.32 o
  -4  30   4        5.94        8.29      3.32 o
  -2  30   4      183.93      226.46      4.69 o
   0  30   4      168.98      199.91      4.11 o
   2  30   4      207.47      259.32      5.39 o
   4  30   4       34.64       38.16      4.15 o
   0   1   5     9420.74    10180.15    115.48 o
  -1   2   5      290.01      349.97      7.48 o
   1   2   5     3759.45     4309.20     41.37 o
  -2   3   5     1607.12     1794.36     21.07 o
   0   3   5     2900.74     2600.98     26.43 o
   2   3   5    14347.63    15361.48     61.28 o
  -3   4   5     2846.39     2973.92     36.63 o
  -1   4   5     9271.51     9787.59     50.10 o
   1   4   5      947.39     1065.17     18.94 o
   3   4   5        0.00        4.46      6.20 o
  -4   5   5     3157.36     3548.56     38.41 o
  -2   5   5      643.08      579.64     11.88 o
   0   5   5      307.80      279.97      9.20 o
   2   5   5      947.88      994.24     17.20 o
   4   5   5     1067.72      932.32     15.08 o
  -5   6   5     1890.45     2110.91     37.33 o
  -3   6   5        6.69       23.13      6.94 o
  -1   6   5      324.37      278.22      7.66 o
   1   6   5      211.05      227.58      8.03 o
   3   6   5       58.78       75.38      6.10 o
   5   6   5       16.54        3.84      6.53 o
  -6   7   5      294.23      369.10     21.15 o
  -4   7   5     1275.59     1366.09     34.59 o
  -2   7   5      224.08      255.76     10.67 o
   0   7   5       11.64        5.72      5.86 o
   2   7   5     4740.51     4803.69     44.80 o
   4   7   5     1843.59     1891.15     26.02 o
   6   7   5     5566.64     6248.06     49.26 o
  -7   8   5       46.46       85.37      8.23 o
  -5   8   5       40.05       17.96      7.01 o
  -3   8   5        2.44        5.25      6.70 o
  -1   8   5      282.55      272.93     11.13 o
   1   8   5     3661.52     3996.79     34.61 o
   3   8   5     7078.04     7671.33    165.10 o
   5   8   5     1008.95     1195.74     22.63 o
   7   8   5     1459.01     1747.29     27.55 o
  -8   9   5     2888.66     3212.37     99.12 o
  -6   9   5      583.89      538.93     42.30 o
  -4   9   5      374.21      361.55     18.66 o
  -2   9   5     1557.63     1726.47     33.12 o
   0   9   5     2735.99     3331.64     58.90 o
   2   9   5      848.08      992.53     18.20 o
   4   9   5       21.99       11.13      6.09 o
   6   9   5     3773.88     4061.85     41.63 o
   8   9   5       75.45       63.15     10.78 o
  -9  10   5      279.20      272.06     15.76 o
  -7  10   5      309.45      344.23     19.91 o
  -5  10   5       26.50       13.27     14.93 o
  -3  10   5     1411.70     1653.83     31.07 o
  -1  10   5     1309.96     1463.55     27.16 o
   1  10   5      234.55      290.87     10.04 o
   3  10   5      225.50      300.68     10.04 o
   5  10   5      138.53      149.32      7.91 o
   7  10   5     1527.95     1454.17     48.11 o
   9  10   5       47.75       60.77     15.76 o
 -10  11   5      400.31      473.89     11.79 o
  -8  11   5      467.29      512.62     24.05 o
  -6  11   5      619.58      567.36     24.05 o
  -4  11   5      125.12      156.77     20.74 o
  -2  11   5       55.47       72.18      9.58 o
   0  11   5       57.95       51.83      7.03 o
   2  11   5      658.77      745.79     14.50 o
   4  11   5       15.30       13.11      6.87 o
   6  11   5       51.70       58.98      9.03 o
   8  11   5      163.34      158.11     25.71 o
  10  11   5      776.16      805.52     14.64 o
 -11  12   5        2.94        6.41      7.11 o
  -9  12   5        0.08       -1.66      7.05 o
  -7  12   5     1602.26     1763.47     43.13 o
  -5  12   5      696.14      634.05     72.16 o
  -3  12   5     1668.35     1669.74     44.79 o
  -1  12   5     1061.24     1206.80     32.76 o
   1  12   5     2080.60     1975.54     44.45 o
   3  12   5     1272.53     1271.88     18.85 o
   5  12   5      211.54      217.99      9.71 o
   7  12   5      305.45      299.95     16.06 o
   9  12   5      148.82      148.84      8.17 o
  11  12   5       36.45       38.35      7.43 o
 -12  13   5       49.58       38.16      8.29 o
 -10  13   5     2171.37     2253.29     59.72 o
  -8  13   5      466.07      521.46     14.52 o
  -6  13   5      450.18      434.15     18.07 o
  -4  13   5      339.04      345.06     26.54 o
  -2  13   5        2.30      -11.61     16.59 o
   0  13   5       94.89       96.16      9.99 o
   2  13   5     1253.19     1193.26     26.68 o
   4  13   5      307.88      325.55     14.25 o
   6  13   5       47.98       40.52     13.77 o
   8  13   5      697.86      633.14     12.75 o
  10  13   5     1606.94     1484.91     52.36 o
  12  13   5      429.17      340.09     12.44 o
 -13  14   5      582.99      585.61     15.76 o
 -11  14   5      197.19      192.44     10.78 o
  -9  14   5      521.20      565.69     14.52 o
  -7  14   5      446.19      462.70     10.79 o
  -5  14   5      791.62      692.62     34.01 o
  -3  14   5     3994.60     3790.72     70.51 o
  -1  14   5       47.60       58.51     11.17 o
   1  14   5       55.10       39.28     10.21 o
   3  14   5     1214.86     1132.53     21.86 o
   5  14   5      692.10      610.74     13.35 o
   7  14   5        9.73       13.89     11.09 o
   9  14   5       22.09       23.94      7.57 o
  11  14   5      452.57      471.14     14.10 o
  13  14   5      174.68      175.02     10.78 o
 -14  15   5      164.77      155.11     10.78 o
 -12  15   5      197.20      176.68     10.78 o
 -10  15   5     1666.82     1544.49     22.40 o
  -8  15   5        0.75        1.66      6.64 o
  -6  15   5        3.35       14.88     10.78 o
  -4  15   5     2114.90     2133.22     23.27 o
  -2  15   5        8.86       36.81     14.93 o
   0  15   5       88.30       59.70     10.44 o
   2  15   5     1832.94     1934.38     40.59 o
   4  15   5        8.66       15.94      4.34 o
   6  15   5      377.96      414.47      8.88 o
   8  15   5        4.09        5.81      6.64 o
  10  15   5      188.89      186.99     12.03 o
  12  15   5      895.68      833.63     19.08 o
  14  15   5     1648.07     1415.09     23.23 o
 -15  16   5      799.88      752.34     16.59 o
 -13  16   5     2403.23     2261.99     27.37 o
 -11  16   5       84.46       92.07      9.12 o
  -9  16   5      362.06      376.58     12.44 o
  -7  16   5     1025.89     1127.26     19.08 o
  -5  16   5     1301.21     1262.47     20.74 o
  -3  16   5     2200.96     2117.66     54.75 o
  -1  16   5       45.93       55.68      7.86 o
   1  16   5      280.45      289.74      7.56 o
   3  16   5      616.65      646.36     19.01 o
   5  16   5      590.40      612.04     13.26 o
   7  16   5        0.00       -2.90      6.22 o
   9  16   5       15.67       13.88      5.55 o
  11  16   5       35.09       31.93      7.88 o
  13  16   5        1.06        5.81      5.55 o
  15  16   5      223.49      233.08     11.61 o
 -16  17   5     1488.71     1420.07     20.74 o
 -14  17   5       32.12       35.67      8.29 o
 -12  17   5       17.81       30.69      7.47 o
  -6  17   5      906.80      887.54     17.42 o
  -4  17   5     1406.82     1304.77     20.74 o
   0  17   5       78.33       62.53      6.64 o
   2  17   5       28.69       39.11      5.87 o
   4  17   5        6.13        5.42      4.39 o
   6  17   5      286.31      312.23      8.49 o
   8  17   5       76.86       90.56      5.41 o
  10  17   5        2.13        6.07      5.55 o
  12  17   5       72.25       52.12      6.14 o
  14  17   5     1560.08     1550.35     91.66 o
  16  17   5       72.52       71.34      8.29 o
  -9  18   5       12.78       14.10      6.64 o
  -7  18   5       21.35       17.42      6.64 o
  -5  18   5      209.45      233.91     10.78 o
  -3  18   5      273.82      271.24     10.78 o
  -1  18   5        7.67        8.29      8.29 o
   1  18   5      755.13      739.99     23.64 o
   3  18   5     2237.45     2089.56     19.33 o
   5  18   5     1398.71     1342.79     16.12 o
   7  18   5      246.70      265.09      7.01 o
   9  18   5       29.33       28.05      4.79 o
  11  18   5      390.49      385.11      7.97 o
  13  18   5       28.69       23.86      4.74 o
  15  18   5      298.65      275.99      6.52 o
  17  18   5        0.00        2.49      5.18 o
 -18  19   5      159.20      131.06      9.12 o
 -10  19   5      755.80      719.16     14.10 o
  -6  19   5      744.77      782.20     16.59 o
  -4  19   5     1556.41     1482.28     22.40 o
   0  19   5      343.99      332.27     24.47 o
   2  19   5      104.09      107.77      5.71 o
   4  19   5      393.10      373.60      8.49 o
   6  19   5        0.27        0.59      4.61 o
   8  19   5      609.27      608.21      9.25 o
  10  19   5      603.80      551.92     10.29 o
  12  19   5        1.10        6.61      4.61 o
  14  19   5      699.98      743.53     14.74 o
  16  19   5        9.50        7.95      3.30 o
  18  19   5       50.99       54.75      7.47 o
 -19  20   5      150.05      141.84      7.47 o
 -17  20   5      141.76      152.62      8.29 o
 -11  20   5       26.51       34.84      6.64 o
  -9  20   5       20.29       24.88      7.47 o
  -5  20   5       56.05       61.38      8.29 o
  -3  20   5     1394.23     1313.07     20.74 o
   1  20   5        8.81       17.39      6.44 o
   3  20   5      172.96      180.07      7.22 o
   5  20   5      260.79      270.33      6.85 o
   7  20   5      276.03      276.22      7.18 o
   9  20   5      450.77      445.95      8.14 o
  11  20   5        4.13        7.97      4.61 o
  13  20   5        6.50        8.95      4.45 o
  15  20   5        2.10        5.76      3.37 o
  17  20   5       39.98       37.59      4.58 o
  19  20   5       44.70       41.47      5.81 o
 -20  21   5        8.13        4.15      4.15 o
 -18  21   5       34.89       42.30      5.81 o
 -12  21   5      330.21      342.58      9.95 o
 -10  21   5      133.24      159.24      7.88 o
  -8  21   5      683.88      690.96     14.10 o
  -6  21   5      208.15      243.87      9.95 o
  -4  21   5      615.02      603.03     14.93 o
  -2  21   5      837.23      741.55     15.76 o
   0  21   5     1032.41     1069.70     12.60 o
   2  21   5     1759.95     1785.11     29.45 o
   4  21   5       62.72       60.20      5.05 o
   6  21   5      149.64      133.77      5.89 o
   8  21   5        9.84        8.04      4.45 o
  10  21   5      236.17      250.22      5.99 o
  12  21   5      151.67      173.40      6.05 o
  14  21   5      643.25      673.97     13.98 o
  16  21   5      137.88      141.93      4.19 o
  18  21   5        5.13       10.78      5.81 o
  20  21   5       36.34       38.16      4.15 o
 -19  22   5       47.27       46.45      4.15 o
 -17  22   5       41.91       42.30      5.81 o
 -13  22   5        4.58        2.49      4.98 o
 -11  22   5       23.57       18.25      5.81 o
  -9  22   5      134.59      140.81     10.78 o
  -7  22   5      140.61      132.72      8.29 o
  -5  22   5       48.13       62.21      7.47 o
  -3  22   5       44.97       43.96      7.47 o
  -1  22   5      230.29      184.14      9.95 o
   1  22   5      410.88      428.09      8.80 o
   3  22   5      648.74      669.48     10.84 o
   5  22   5        2.06        0.89      4.45 o
   7  22   5       48.79       48.90      4.93 o
   9  22   5      254.16      257.40      5.49 o
  11  22   5      434.52      466.62      9.28 o
  13  22   5       87.93      114.90      4.21 o
  15  22   5        0.65        4.86      2.82 o
  17  22   5      138.81      159.26      7.47 o
  19  22   5       38.57       43.13      4.15 o
 -18  23   5      275.64      282.85      5.81 o
 -16  23   5        2.47        7.47      4.98 o
 -12  23   5       16.18       14.93      4.98 o
 -10  23   5      116.17      129.10      8.29 o
  -8  23   5      198.14      218.15      9.12 o
  -4  23   5       95.27       91.24      8.29 o
  -2  23   5      417.01      382.39     12.44 o
   0  23   5      384.69      369.82     40.23 o
   2  23   5       12.00       13.53      4.58 o
   4  23   5      114.73      113.25      5.22 o
   6  23   5      123.28      124.12      6.45 o
   8  23   5       16.67       10.47      4.26 o
  10  23   5        0.85        2.64      3.37 o
  12  23   5      211.92      216.85      6.14 o
  14  23   5      298.49      301.15      4.63 o
  16  23   5       18.63       26.54      5.81 o
  18  23   5        8.66        9.12      3.32 o
 -15  24   5        5.30        1.66      4.98 o
 -11  24   5      206.83      205.71      7.47 o
  -9  24   5      128.75      128.46     14.10 o
  -7  24   5       46.02       35.67      6.64 o
  -5  24   5      452.71      525.06     11.61 o
  -3  24   5      167.01      193.27      9.12 o
  -1  24   5       13.59        6.64      6.64 o
   1  24   5      153.68      163.92      7.47 o
   3  24   5       12.35       15.59      4.37 o
   5  24   5      317.21      342.42      6.67 o
   7  24   5       35.77       45.09      4.26 o
   9  24   5        0.44        0.61      3.09 o
  11  24   5        9.29       10.56      3.09 o
  13  24   5        2.98        5.41      2.58 o
  15  24   5       24.91       21.36      2.76 o
 -14  25   5       14.60        6.64      4.15 o
 -12  25   5        3.71        3.32      3.32 o
 -10  25   5        1.75        0.83      4.98 o
  -8  25   5        0.10       -0.57      3.78 o
  -6  25   5       46.91       51.67      4.96 o
  -4  25   5      108.82      113.64      6.64 o
  -2  25   5       13.06        9.95      5.81 o
   0  25   5       71.24       82.72     10.78 o
   2  25   5       70.18       66.09      3.77 o
   4  25   5      138.21      145.41      5.02 o
   6  25   5      155.85      148.82      4.61 o
   8  25   5       78.03       67.83      3.10 o
  10  25   5       74.14       71.18      2.69 o
  12  25   5        0.32        0.41      3.52 o
  14  25   5       28.01       25.17      3.73 o
 -13  26   5       10.70       15.76      3.32 o
  -9  26   5       11.06       13.80      2.93 o
  -7  26   5        0.10       -0.83      3.52 o
  -5  26   5        5.70        2.49      4.11 o
  -3  26   5       80.15       88.75      5.81 o
  -1  26   5      137.10      163.41      8.29 o
   1  26   5       14.05       14.20      4.15 o
   3  26   5      165.13      182.86      8.29 o
   5  26   5      267.33      286.72      4.53 o
   7  26   5        0.07       -1.88      2.67 o
   9  26   5        8.59       11.82      2.36 o
  11  26   5        2.49        4.15      2.93 o
  13  26   5        0.22        4.15      3.32 o
  -8  27   5       62.37       68.86      3.19 o
  -6  27   5        0.14       -0.60      3.19 o
  -4  27   5       31.76       45.24      4.11 o
  -2  27   5       14.60       30.58      3.17 o
   0  27   5       18.65       13.53      3.78 o
   2  27   5       75.24       88.08      7.05 o
   4  27   5        0.24        1.11      2.87 o
   6  27   5      123.58      122.33      3.60 o
   8  27   5       61.19       72.88      3.78 o
  10  27   5        1.58        1.84      2.59 o
  -5  28   5       13.48       13.70      2.93 o
  -3  28   5       15.54       16.63      3.52 o
  -1  28   5       64.77       73.42      2.92 o
   1  28   5        5.88        6.33      3.19 o
   3  28   5        0.01        0.00      2.93 o
   5  28   5       12.23        9.95      2.93 o
   7  28   5       18.84       20.74      4.15 o
  -2  29   5       23.62       25.71      4.15 o
   0  29   5       16.91       13.97      2.59 o
   2  29   5       76.92       79.64      2.93 o
   1   1   6      570.12      600.11     14.71 o
   0   2   6    18900.70    17694.73     87.76 o
   2   2   6     1709.55     1851.69     32.55 o
  -1   3   6     1508.06     1413.29     37.11 o
   1   3   6     5586.08     5443.07     54.55 o
   3   3   6       13.10       22.12      8.45 o
  -2   4   6     5795.69     5615.16     53.86 o
   0   4   6     2002.24     1777.90     32.55 o
   2   4   6     4043.74     4520.27     49.84 o
   4   4   6      140.15      113.58      9.00 o
  -3   5   6        1.00       17.27      6.45 o
  -1   5   6      224.75      219.72     12.73 o
   1   5   6      254.07      210.59     11.32 o
   3   5   6      126.15      119.03      8.53 o
   5   5   6        0.09        2.25     15.35 o
  -4   6   6      304.87      327.16     12.27 o
  -2   6   6      396.39      316.80     11.83 o
   0   6   6      127.57      144.75      9.63 o
   2   6   6      852.53      834.75     18.06 o
   4   6   6       15.50       12.03      9.33 o
   6   6   6      275.91      304.09     16.06 o
  -5   7   6       51.16       49.09      8.29 o
  -3   7   6      347.17      350.52     13.00 o
  -1   7   6     1017.16     1013.64     28.93 o
   1   7   6      469.31      510.54     14.86 o
   3   7   6       29.05       68.58      8.74 o
   5   7   6       51.11       40.55     10.84 o
   7   7   6      162.62      166.61     12.74 o
  -6   8   6       44.82       58.45     12.01 o
  -4   8   6       15.10       17.83     11.14 o
  -2   8   6     1339.43     1141.95     21.13 o
   0   8   6      102.28       74.13      8.77 o
   2   8   6      351.31      350.88     13.07 o
   4   8   6       49.06       68.72     11.14 o
   6   8   6       15.29       13.60     12.01 o
   8   8   6       31.17       34.84     14.93 o
  -7   9   6     1871.78     1937.95     35.72 o
  -5   9   6       25.40       -1.24     12.86 o
  -3   9   6       36.79       25.89     10.73 o
  -1   9   6      702.87      625.70     16.85 o
   1   9   6      523.60      523.63     15.28 o
   3   9   6      528.39      580.13     15.94 o
   5   9   6       18.88        5.06     11.43 o
   7   9   6       11.49       23.23     15.76 o
   9   9   6       18.99       20.93      3.02 o
  -8  10   6        1.90       -0.02      3.90 o
  -6  10   6        6.05       16.59     12.32 o
  -4  10   6      154.08      149.06     12.28 o
  -2  10   6     1599.53     1499.71     24.70 o
   0  10   6      242.47      225.80     11.77 o
   2  10   6      597.86      497.65     17.21 o
   4  10   6      180.60      168.06     10.86 o
   6  10   6       40.02       47.34      6.95 o
   8  10   6      105.88      102.76      4.63 o
  10  10   6       38.53       37.08      5.55 o
  -9  11   6        9.05       15.93      4.37 o
  -7  11   6     1284.10     1342.79     11.53 o
  -5  11   6      134.91      130.41      5.14 o
  -3  11   6       20.78        0.91     14.52 o
  -1  11   6     1790.42     1957.82     33.88 o
   1  11   6      371.32      363.00     15.37 o
   3  11   6      105.44       93.72      9.97 o
   5  11   6       42.65       41.22      3.83 o
   7  11   6      171.52      160.71      6.58 o
   9  11   6      200.73      185.62      8.29 o
  11  11   6       57.11       65.24      7.88 o
 -10  12   6      350.80      354.19     11.61 o
  -8  12   6      651.93      647.88     10.84 o
  -6  12   6      394.23      443.42     12.81 o
  -4  12   6      344.72      298.40      7.57 o
  -2  12   6      338.46      310.84      7.54 o
   0  12   6      888.53      809.54     14.09 o
   2  12   6     1497.23     1557.19     25.11 o
   4  12   6      109.84       90.31      4.69 o
   6  12   6      772.02      670.11      8.98 o
   8  12   6      117.16       92.30      5.72 o
  10  12   6      233.43      206.70      8.29 o
  12  12   6       84.70       81.48      6.14 o
  -9  13   6      357.53      413.48     12.44 o
  -7  13   6       22.39       23.78      5.28 o
  -5  13   6       11.05       18.62      4.73 o
  -3  13   6      742.54      808.78     17.59 o
  -1  13   6        9.93        7.55      5.02 o
   1  13   6      177.84      149.61      5.99 o
   3  13   6       20.78       13.03      5.01 o
   5  13   6       97.86       99.92      5.58 o
   7  13   6        0.38        1.29      4.13 o
   9  13   6      149.49      150.27      5.57 o
  11  13   6       50.80       52.32      9.12 o
  13  13   6      115.07      123.96     16.59 o
 -10  14   6       10.57        9.12      6.64 o
  -8  14   6      917.57      966.78     30.69 o
  -6  14   6        0.00        1.24      5.28 o
  -4  14   6        0.34        4.15      7.47 o
  -2  14   6     4985.83     5278.86    244.28 o
   0  14   6       10.32       16.74      6.23 o
   2  14   6       33.51       22.40      5.28 o
   4  14   6      946.46      881.18     59.72 o
   6  14   6       91.17       89.79      5.72 o
   8  14   6      126.59      155.22      7.46 o
  10  14   6      110.16      102.00      7.62 o
  12  14   6      117.41      110.70      6.37 o
  -9  15   6      912.34      934.82     17.42 o
  -7  15   6      398.21      421.57      9.38 o
  -5  15   6      648.94      672.71     16.59 o
  -3  15   6       24.64       17.00      5.28 o
  -1  15   6     1448.33     1340.44     22.40 o
   1  15   6      152.94      145.77      7.04 o
   3  15   6       74.19       74.24      5.87 o
   5  15   6     1302.80     1155.46     20.74 o
   7  15   6       28.74       34.78      4.45 o
   9  15   6        1.62        6.99      5.75 o
  11  15   6       10.59        6.54      4.96 o
  13  15   6      421.70      419.88     31.93 o
 -10  16   6      165.61      176.68      9.12 o
  -8  16   6      262.70      303.97     10.78 o
  -6  16   6      530.30      600.18     11.14 o
  -4  16   6      288.23      325.14     17.00 o
  -2  16   6       21.44       16.59      8.29 o
   0  16   6      658.37      686.18     39.82 o
   2  16   6     3731.62     3561.77    154.28 o
   4  16   6       55.00       77.81      6.14 o
   6  16   6      269.04      264.45      8.44 o
   8  16   6       95.52       81.60      4.45 o
  10  16   6       11.24       11.84      4.26 o
  12  16   6        1.98        1.20      5.18 o
  14  16   6        2.00        4.15      6.64 o
  -9  17   6       13.86       14.10      7.47 o
  -7  17   6      948.17     1012.98     43.13 o
  -5  17   6      294.73      328.47     12.44 o
  -3  17   6        1.77        2.49      7.47 o
  -1  17   6      224.47      214.01     10.78 o
   1  17   6       29.76       43.92      6.14 o
   3  17   6      130.10      117.09      7.98 o
   5  17   6        0.54       -1.11      4.31 o
   7  17   6      111.05      111.89      4.76 o
   9  17   6       55.15       48.37      4.03 o
  11  17   6       54.90       46.29      4.74 o
  13  17   6       30.21       24.80      4.26 o
  15  17   6       70.75       72.99      8.29 o
  17  17   6       32.50       34.84      7.47 o
 -10  18   6      537.84      597.23     13.27 o
  -8  18   6      116.14      122.76      6.14 o
  -6  18   6      415.42      451.93     11.20 o
  -4  18   6        8.25        9.95      7.47 o
  -2  18   6       10.12       14.93      7.47 o
   0  18   6      317.38      321.18     29.45 o
   2  18   6      697.37      679.66     42.72 o
   4  18   6     1093.05     1038.32     25.71 o
   6  18   6      772.22      786.17     21.31 o
   8  18   6      704.74      717.89     28.74 o
  10  18   6      117.22      115.07      6.76 o
  12  18   6       91.96       72.68      4.88 o
  14  18   6      365.79      343.59     12.86 o
  16  18   6       96.56      116.96      8.29 o
  18  18   6      106.59      111.15      7.47 o
 -17  19   6       34.62       40.64      6.64 o
  -9  19   6      219.94      244.70      9.95 o
  -7  19   6        1.49        5.29      4.58 o
  -5  19   6      256.71      277.19     17.00 o
  -3  19   6      538.95      551.60     15.76 o
  -1  19   6      408.67      377.41     13.27 o
   1  19   6        3.06        3.22      4.96 o
   3  19   6      569.78      493.81     23.23 o
   5  19   6      352.42      334.37      8.36 o
   7  19   6       52.69       60.95      3.78 o
   9  19   6      242.18      264.12      8.92 o
  11  19   6      480.05      481.99     10.78 o
  13  19   6       14.12       14.49      4.96 o
  15  19   6        0.24        2.49      3.98 o
  17  19   6       23.08       32.35      6.64 o
  19  19   6       65.01       65.40      5.39 o
 -18  20   6        6.70       11.61      4.98 o
 -16  20   6      223.15      251.85      5.78 o
 -14  20   6       13.31        9.95      4.98 o
 -12  20   6        0.85        0.83      5.81 o
 -10  20   6       78.46       75.48      7.47 o
  -8  20   6      145.56      146.82      9.12 o
  -6  20   6      309.37      317.28     14.52 o
  -4  20   6        0.04        4.98      7.47 o
  -2  20   6      162.26      153.45      9.95 o
   0  20   6     1182.84     1118.97     20.74 o
   2  20   6       45.03       37.39      5.55 o
   4  20   6     1141.55     1072.00     46.87 o
   6  20   6      137.20      133.76      4.29 o
   8  20   6      238.16      237.80     10.48 o
  10  20   6      377.95      416.94     13.99 o
  12  20   6      581.91      538.82      9.08 o
  14  20   6       14.51       17.31      4.37 o
  16  20   6      333.77      364.14      9.95 o
  18  20   6        3.06        5.81      4.15 o
 -17  21   6       18.46       14.93      4.98 o
  -9  21   6      657.15      758.97     14.10 o
  -7  21   6       23.52       32.84      4.58 o
  -5  21   6      136.89      168.15     16.59 o
  -3  21   6       11.96        9.12      7.47 o
  -1  21   6        4.52       -2.49      7.47 o
   1  21   6      213.84      209.86     10.78 o
   3  21   6      159.03      150.38     11.61 o
   5  21   6       50.74       50.99      3.82 o
   7  21   6       28.42       26.44      3.25 o
   9  21   6       49.83       48.41      3.34 o
  11  21   6        7.41       14.99      4.90 o
  13  21   6      160.69      174.21      5.87 o
  15  21   6      217.30      206.54      4.58 o
  17  21   6       76.06       92.90      4.98 o
 -16  22   6      137.06      148.48      5.81 o
 -10  22   6      205.94      224.79      7.47 o
  -8  22   6       11.27       19.08      6.64 o
  -6  22   6      187.37      204.08      5.27 o
  -4  22   6      772.91      816.09     13.27 o
  -2  22   6       14.28       11.80      5.18 o
   0  22   6       38.47       33.02      5.87 o
   2  22   6      305.13      257.56      8.21 o
   4  22   6       26.88       23.26      5.28 o
   6  22   6      461.89      427.14      8.79 o
   8  22   6      281.33      313.57     11.49 o
  10  22   6      121.77      112.53      4.26 o
  12  22   6       71.40       68.06      4.69 o
  14  22   6      411.79      405.87      7.47 o
  16  22   6        0.29        0.83      4.15 o
 -15  23   6       13.71        8.29      4.15 o
  -9  23   6       31.94       33.18      5.81 o
  -7  23   6      185.95      202.59      5.78 o
  -5  23   6       56.87       74.22      4.08 o
  -3  23   6        2.49        0.05      4.58 o
  -1  23   6       83.14       93.13      6.14 o
   1  23   6        0.95       -0.83      5.28 o
   3  23   6        1.77        2.83      4.96 o
   5  23   6        3.59        3.32      3.65 o
   7  23   6        2.53        0.83      3.49 o
   9  23   6       14.28       18.35      3.28 o
  11  23   6       29.46       37.78      4.11 o
  13  23   6       42.88       43.74      3.52 o
  15  23   6       24.63       27.37      3.32 o
 -14  24   6        0.01        0.00      3.32 o
  -8  24   6       93.30      108.66      6.64 o
  -6  24   6      173.65      178.34      5.18 o
  -4  24   6      233.42      252.50      5.59 o
  -2  24   6      124.33      140.57      6.14 o
   0  24   6      229.04      222.11      6.73 o
   2  24   6       29.66       25.71      5.28 o
   4  24   6       21.57       25.01      4.96 o
   6  24   6      119.30      121.80      4.26 o
   8  24   6        8.83        7.67      3.01 o
  10  24   6       22.68       27.37      3.78 o
  12  24   6        1.26        0.83      2.93 o
  -7  25   6       36.91       29.03      4.98 o
  -5  25   6       20.57       23.13      3.78 o
  -3  25   6       92.39      116.00      4.08 o
  -1  25   6       83.84       89.94      4.96 o
   1  25   6       69.60       81.96      4.96 o
   3  25   6       74.64       86.09      9.54 o
   5  25   6      271.45      265.02      6.45 o
   7  25   6      273.46      298.86      5.42 o
   9  25   6      100.94      100.42     12.03 o
  11  25   6       57.88       56.40      4.15 o
  -6  26   6       13.35       14.93      4.15 o
  -4  26   6       92.22       95.62      6.64 o
  -2  26   6       22.10       19.80      2.79 o
   0  26   6        2.89        6.64      3.52 o
   2  26   6       57.56       63.64      4.37 o
   4  26   6        1.29        6.22      3.52 o
   6  26   6       10.43       11.91      3.19 o
   8  26   6        7.61       12.44      4.15 o
  -5  27   6       99.91      121.93      4.98 o
  -3  27   6       92.06      108.66      5.81 o
  -1  27   6      180.44      202.55      9.95 o
   1  27   6       16.56       19.10      2.53 o
   3  27   6       25.70       35.30      2.93 o
   5  27   6       27.64       30.05      2.59 o
   7  27   6       12.15        9.12      3.32 o
   0   1   7       20.18       25.98      9.22 o
  -1   2   7      148.30      201.33     12.13 o
   1   2   7     1275.90     1238.43     29.91 o
  -2   3   7      284.15      240.97     32.35 o
   0   3   7      830.85      846.68     49.77 o
   2   3   7      234.63      215.17     14.29 o
  -3   4   7     2751.55     2801.28     42.77 o
  -1   4   7      447.56      481.66     20.77 o
   1   4   7       55.06       93.74     11.73 o
   3   4   7       25.32       20.69     11.10 o
  -4   5   7       89.66       93.62      3.88 o
  -2   5   7      153.76      127.74     20.74 o
   0   5   7      157.17      165.58     27.37 o
   2   5   7       16.52       25.93     11.10 o
   4   5   7      301.40      302.08      5.48 o
  -5   6   7      604.18      655.91      5.23 o
  -3   6   7        9.16        2.31      2.93 o
  -1   6   7      114.80      122.40     22.01 o
   1   6   7       26.70       34.42     12.90 o
   3   6   7       96.17       89.83      3.37 o
   5   6   7      307.80      325.01      6.16 o
  -6   7   7     1295.86     1265.38     10.07 o
  -4   7   7      407.42      431.90      4.61 o
  -2   7   7      850.19      805.50      7.65 o
   0   7   7     1680.61     1680.87     16.15 o
   2   7   7      166.50      144.13      3.43 o
   4   7   7      632.23      660.87      6.33 o
   6   7   7       89.29       76.06      4.37 o
  -7   8   7       72.79       78.08      3.78 o
  -5   8   7      242.32      224.61      4.31 o
  -3   8   7      106.74      103.69      3.47 o
  -1   8   7     2167.74     2250.87     14.11 o
   1   8   7       57.14       62.13      3.17 o
   3   8   7        1.29       11.81      2.79 o
   5   8   7       29.06       34.47      5.15 o
   7   8   7        1.62        3.28      3.03 o
  -8   9   7      204.32      186.54      4.59 o
  -6   9   7     2417.13     2305.30     14.61 o
  -4   9   7      367.87      377.55      6.31 o
  -2   9   7      712.32      716.45      6.85 o
   0   9   7       70.67       67.75      3.10 o
   2   9   7      164.11      167.30      4.69 o
   4   9   7        0.40        2.22      3.13 o
   6   9   7      513.73      530.24      7.13 o
   8   9   7        1.54        3.53      3.03 o
  -9  10   7      195.20      190.98      4.67 o
  -7  10   7      360.47      350.80      7.33 o
  -5  10   7      610.98      551.35      8.77 o
  -3  10   7     1118.78     1129.16     10.36 o
  -1  10   7      124.83      141.10      4.39 o
   1  10   7      446.17      451.76      7.03 o
   3  10   7      436.18      438.11      7.54 o
   5  10   7      144.90      146.94      4.76 o
   7  10   7       20.09       20.80      3.61 o
   9  10   7      435.54      454.41      6.48 o
 -10  11   7       76.50      104.37      4.74 o
  -8  11   7      235.78      253.58      7.90 o
  -6  11   7      116.40      110.14      7.05 o
  -4  11   7      791.22      699.74      9.73 o
  -2  11   7       25.08       23.82      4.31 o
   0  11   7        0.83        1.48      3.92 o
   2  11   7      580.27      595.53      8.38 o
   4  11   7      677.07      671.01     19.99 o
   6  11   7        7.82        4.25      3.61 o
   8  11   7      264.28      276.08      8.02 o
  10  11   7      418.97      419.36      7.49 o
 -11  12   7      234.00      244.70      9.95 o
  -9  12   7      148.70      145.16      6.45 o
  -7  12   7        3.25        0.41      4.69 o
  -5  12   7      269.24      207.85      6.37 o
  -3  12   7     1388.86     1215.39     12.43 o
  -1  12   7      986.67      915.25     20.22 o
   1  12   7       10.95       17.79      4.00 o
   3  12   7        1.79       14.54      3.92 o
   5  12   7      145.39      120.72      5.75 o
   7  12   7       70.57       86.77      4.24 o
   9  12   7       98.63       93.63      6.45 o
  11  12   7       41.45       36.50      7.47 o
 -10  13   7        3.50       -1.44      4.37 o
  -8  13   7      345.32      367.64      9.08 o
  -6  13   7       98.71      110.59      5.61 o
  -4  13   7      207.74      223.35      6.70 o
  -2  13   7      136.11      122.74      5.71 o
   0  13   7       67.72       70.89      5.22 o
   2  13   7        2.55       -2.40      4.26 o
   4  13   7        8.80        6.08      3.43 o
   6  13   7       68.36       66.07      6.14 o
   8  13   7      286.17      245.11      8.21 o
  10  13   7      989.25     1009.61     25.71 o
  12  13   7      450.08      471.14     13.27 o
  -9  14   7       10.88       15.35      4.69 o
  -7  14   7      375.35      355.93     10.34 o
  -5  14   7     1171.56     1127.60     15.95 o
  -3  14   7     1858.81     1833.60     22.81 o
  -1  14   7      195.13      167.08      8.10 o
   1  14   7      328.05      367.10      9.97 o
   3  14   7      719.01      635.83     14.93 o
   5  14   7      229.16      178.43      7.62 o
   7  14   7      243.47      222.54     12.03 o
   9  14   7        9.94        4.05      4.96 o
  11  14   7        6.04        6.64      6.64 o
  13  14   7       37.89       36.50      6.64 o
 -10  15   7      162.54      176.68      9.12 o
  -8  15   7        1.39        1.56      3.97 o
  -6  15   7      519.02      496.93      9.60 o
  -4  15   7      149.11      137.67      8.21 o
  -2  15   7      230.91      241.83      7.34 o
   0  15   7      290.69      266.78     10.29 o
   2  15   7        1.68        2.49      5.87 o
   4  15   7      554.31      564.88     15.35 o
   6  15   7        1.51        7.29      5.55 o
   8  15   7      195.91      189.95      7.62 o
  10  15   7      796.13      827.28     20.74 o
  12  15   7      120.13      110.73      6.14 o
  14  15   7      480.29      517.60     13.27 o
 -15  16   7       81.93       70.51      7.47 o
  -9  16   7       84.54       85.93      4.61 o
  -7  16   7      120.86      121.94      5.27 o
  -5  16   7      245.36      239.74      6.37 o
  -3  16   7        3.59        4.72      4.39 o
  -1  16   7      151.07      120.86      7.62 o
   1  16   7        5.16       11.61      5.87 o
   3  16   7       17.23       14.52      5.87 o
   5  16   7      233.69      228.53      8.21 o
   7  16   7       14.02       15.37      5.55 o
   9  16   7       17.22       13.27      5.28 o
  11  16   7      403.41      433.41      8.80 o
  13  16   7        0.00       -0.77      4.37 o
  15  16   7      358.35      338.43      9.95 o
 -16  17   7        4.00        6.64      4.11 o
 -14  17   7      239.22      245.53      9.12 o
 -12  17   7        4.16        5.81      6.64 o
 -10  17   7      313.09      343.36     11.20 o
  -8  17   7      144.56      149.61      8.87 o
  -6  17   7      265.73      255.82      6.33 o
  -4  17   7      123.76      153.99      5.71 o
  -2  17   7      834.00      810.83     19.08 o
   0  17   7      127.91      126.53      7.31 o
   2  17   7       45.92       43.87      6.45 o
   4  17   7       33.56       29.25      5.87 o
   6  17   7       11.30        9.43      5.55 o
   8  17   7        4.16        4.56      5.28 o
  10  17   7      225.16      239.66      8.20 o
  12  17   7      226.48      258.04     11.20 o
  14  17   7       10.53        7.59      3.78 o
  16  17   7       17.29       14.93      5.81 o
 -17  18   7        0.03       -0.83      2.93 o
 -15  18   7        1.08        1.66      3.78 o
 -13  18   7      122.07      155.11      7.47 o
 -11  18   7        6.68        4.15      5.81 o
  -9  18   7       38.75       43.71      6.22 o
  -7  18   7       85.88       99.64      4.74 o
  -5  18   7        0.14        4.45      5.55 o
  -3  18   7       95.15      100.59      6.73 o
  -1  18   7      633.57      589.79     17.00 o
   1  18   7       50.40       51.17      7.05 o
   3  18   7        2.08        7.88      5.87 o
   5  18   7      251.77      261.93      8.49 o
   7  18   7       36.06       42.45      5.87 o
   9  18   7      400.84      412.97      6.82 o
  11  18   7        1.95        2.49      4.37 o
  13  18   7      100.17      102.51      4.98 o
  15  18   7        0.00        2.49      4.98 o
  17  18   7      124.78      117.83      3.78 o
 -16  19   7       16.61        8.76      2.59 o
 -14  19   7        3.35       -1.38      3.37 o
 -12  19   7       61.75       73.82      6.64 o
 -10  19   7        7.07        7.88      4.11 o
  -8  19   7      986.90     1073.74     31.93 o
  -6  19   7      463.89      510.56      9.33 o
  -4  19   7      966.30     1041.45     13.45 o
  -2  19   7      258.13      286.79     13.27 o
   0  19   7      112.62      111.75      7.04 o
   2  19   7      377.87      359.15     12.03 o
   4  19   7       72.18       60.16      6.45 o
   6  19   7      630.10      631.55     44.38 o
   8  19   7      279.61      288.51      8.71 o
  10  19   7       17.21       23.90      3.49 o
  12  19   7      348.60      360.89      7.04 o
  14  19   7        0.00        1.36      3.19 o
  16  19   7        7.87        3.96      2.59 o
 -15  20   7      112.89      116.96      5.81 o
  -9  20   7      108.14      117.79      7.47 o
  -7  20   7        0.95        2.54      4.37 o
  -5  20   7       48.95       55.25      5.18 o
  -3  20   7      127.24      148.64      6.73 o
  -1  20   7      296.37      294.35      8.49 o
   1  20   7       28.14       22.16      5.55 o
   3  20   7      542.93      550.34     21.15 o
   5  20   7      184.04      174.21      7.04 o
   7  20   7       47.52       43.74      5.28 o
   9  20   7       80.15       87.94      7.05 o
  11  20   7      366.92      356.18     12.86 o
  13  20   7      269.76      297.10      6.64 o
  15  20   7        1.64        2.58      2.59 o
 -14  21   7        0.71       -3.32      4.15 o
  -8  21   7        3.43        6.64      5.81 o
  -6  21   7     1070.27     1188.36     21.15 o
  -4  21   7       44.50       39.12      4.96 o
  -2  21   7      237.19      243.30      7.31 o
   0  21   7      574.31      560.94     10.25 o
   2  21   7      226.23      232.30     10.37 o
   4  21   7       14.82       14.52      5.28 o
   6  21   7       24.31       23.89      4.96 o
   8  21   7        0.68        0.28      4.37 o
  10  21   7      229.37      256.04     12.44 o
  12  21   7       47.90       52.68      3.52 o
  14  21   7      147.83      172.53      6.64 o
 -13  22   7      218.98      232.25      5.81 o
  -9  22   7      265.20      313.54      7.47 o
  -7  22   7       17.50       28.20      5.81 o
  -5  22   7      146.62      160.18      5.55 o
  -3  22   7       16.54       25.78      4.58 o
  -1  22   7        1.29        2.20      4.96 o
   1  22   7      146.80      134.51      6.14 o
   3  22   7        0.09        1.66      4.69 o
   5  22   7      248.90      274.45     12.44 o
   7  22   7      150.71      179.26      8.71 o
   9  22   7       73.35       76.84      3.98 o
  11  22   7       12.61        9.12      4.15 o
  13  22   7        0.65        0.83      4.15 o
  -8  23   7       26.14       23.23      4.15 o
  -6  23   7      161.77      187.46      7.47 o
  -4  23   7       92.25      105.66      4.58 o
  -2  23   7        0.09        2.37      3.98 o
   0  23   7       61.11       67.78      4.96 o
   2  23   7        0.47        0.00      4.11 o
   4  23   7       44.86       56.22      4.96 o
   6  23   7       67.32       81.32      4.69 o
   8  23   7        1.38        0.75      3.19 o
  10  23   7       25.15       21.57      4.15 o
  12  23   7       44.50       54.75      4.15 o
  -7  24   7      132.64      131.89      4.98 o
  -5  24   7       33.73       45.62      4.98 o
  -3  24   7      200.57      232.78      5.81 o
  -1  24   7      315.34      378.07     12.44 o
   1  24   7       29.51       41.25      4.98 o
   3  24   7      600.29      680.80     12.03 o
   5  24   7      405.06      501.73      6.97 o
   7  24   7       24.03       27.30      2.72 o
   9  24   7       61.84       67.63      2.93 o
  -4  25   7       27.13       36.50      4.15 o
  -2  25   7        0.99        0.33      2.76 o
   0  25   7        0.30       -0.83      2.93 o
   2  25   7       60.53       74.30      3.78 o
   4  25   7        7.75        5.39      2.93 o
   6  25   7      162.81      173.36      5.81 o
  -1  26   7       43.22       50.60      4.15 o
   1  26   7        8.76        4.15      3.32 o
   0   0   8    14046.59    12293.26     46.45 o
   1   1   8     4407.06     4025.94     12.91 o
   0   2   8        1.34        6.26      2.59 o
   2   2   8     8983.87     8155.18     22.84 o
  -1   3   8     1472.16     1418.42      7.02 o
   1   3   8       10.24       14.66      3.25 o
   3   3   8     2848.05     2626.60     15.59 o
  -2   4   8     2443.96     2269.14     11.58 o
   0   4   8     2286.55     2082.82     11.42 o
   2   4   8      714.94      651.18      7.35 o
   4   4   8      285.87      245.02      4.71 o
  -3   5   8      275.99      262.56      4.71 o
  -1   5   8      209.40      203.49      3.93 o
   1   5   8      939.90      900.99      9.85 o
   3   5   8        2.41       -1.71      2.55 o
   5   5   8        0.03       -0.73      2.96 o
  -4   6   8        7.64        5.77      2.71 o
  -2   6   8      420.97      402.78      5.03 o
   0   6   8     1040.77      993.59     13.12 o
   2   6   8        8.09        3.89      2.99 o
   4   6   8      250.15      246.02      4.47 o
   6   6   8      851.43      779.25     12.62 o
  -5   7   8       24.99       32.69      3.82 o
  -3   7   8      952.51      928.15     15.22 o
  -1   7   8       10.86       13.01      2.42 o
   1   7   8     1294.26     1266.72     13.58 o
   3   7   8       38.47       42.13      3.31 o
   5   7   8      228.32      220.78      6.04 o
   7   7   8      268.80      280.60      7.29 o
  -6   8   8      106.42      122.38      4.95 o
  -4   8   8        6.16        3.13      3.06 o
  -2   8   8      640.95      542.92      5.84 o
   0   8   8       58.39       66.97      3.25 o
   2   8   8      214.14      189.28      4.12 o
   4   8   8      226.70      205.19      5.87 o
   6   8   8        1.76       -0.77      3.58 o
   8   8   8       37.78       53.78      4.30 o
  -7   9   8       91.66       87.13      4.55 o
  -5   9   8       13.88       15.11      3.92 o
  -3   9   8       57.04       53.48      3.46 o
  -1   9   8       44.39       37.04      3.16 o
   1   9   8       52.39       41.43      3.11 o
   3   9   8      156.08      146.42      3.80 o
   5   9   8       62.58       62.48      3.85 o
   7   9   8        9.92        8.07      3.70 o
   9   9   8       83.10       85.97      4.67 o
  -8  10   8        9.46       13.30      4.13 o
  -6  10   8      352.33      315.23      7.18 o
  -4  10   8       54.30       44.58      4.34 o
  -2  10   8      630.87      681.32     14.53 o
   0  10   8     1483.15     1407.72     33.46 o
   2  10   8        6.16        0.58      2.93 o
   4  10   8       41.43       38.13      2.94 o
   6  10   8       35.96       41.92      3.78 o
   8  10   8        0.34       -1.29      3.58 o
  10  10   8      215.69      236.14      7.31 o
  -9  11   8      118.65      123.44      9.12 o
  -7  11   8      385.29      369.04     12.03 o
  -5  11   8       50.88       52.70      4.93 o
  -3  11   8      647.74      643.01     11.57 o
  -1  11   8        9.25        4.24      3.88 o
   1  11   8      488.62      487.29      7.43 o
   3  11   8       17.74       18.97      3.55 o
   5  11   8        0.22        1.37      3.51 o
   7  11   8       17.03       16.17      3.73 o
   9  11   8       41.19       33.37      5.28 o
  11  11   8        1.02        2.85      3.60 o
 -10  12   8      445.05      430.08     24.05 o
  -8  12   8       56.32       57.28      5.87 o
  -6  12   8      503.96      464.83      9.07 o
  -4  12   8       32.10       27.54      4.61 o
  -2  12   8      726.06      723.10      9.89 o
   0  12   8      253.48      251.37      6.09 o
   2  12   8        0.09        2.90      3.73 o
   4  12   8      429.64      423.12     12.69 o
   6  12   8      310.29      313.54     13.77 o
   8  12   8      232.24      262.94     10.37 o
  10  12   8       45.70       52.26      4.96 o
  12  12   8        4.07        5.55      4.58 o
 -11  13   8        3.52        0.66      4.98 o
  -9  13   8      293.45      301.17     27.79 o
  -7  13   8      328.38      359.58      8.80 o
  -5  13   8      296.49      323.90      7.33 o
  -3  13   8      248.96      228.42      6.53 o
  -1  13   8        0.35        2.26      3.66 o
   1  13   8        8.79       13.40      3.92 o
   3  13   8      139.32      129.01      4.86 o
   5  13   8        7.01        5.47      4.13 o
   7  13   8      896.05     1002.01     38.07 o
   9  13   8       21.53       31.52      7.47 o
  11  13   8       18.95       20.28      5.18 o
  13  13   8       27.40       24.88      7.47 o
 -12  14   8      102.68       87.10      8.29 o
 -10  14   8       20.02       22.00      4.58 o
  -8  14   8      524.54      508.71     12.85 o
  -6  14   8      229.55      256.34      8.01 o
  -4  14   8        7.56        1.66      4.39 o
  -2  14   8      551.96      556.37      8.74 o
   0  14   8      330.92      364.32      6.26 o
   2  14   8      994.22      905.12     12.08 o
   4  14   8      123.14      123.14      5.37 o
   6  14   8       22.35       27.12      5.87 o
   8  14   8       46.18       54.29      5.55 o
  10  14   8       49.47       52.26      7.47 o
  12  14   8       37.11       39.03      4.76 o
  14  14   8        1.65        0.00      6.64 o
 -13  15   8      111.32      113.64      4.96 o
 -11  15   8        5.47        5.81      6.64 o
  -9  15   8       26.78       21.06      4.37 o
  -7  15   8        2.05        0.00      3.83 o
  -5  15   8       37.71       58.22      4.61 o
  -3  15   8      790.19      745.87      9.50 o
  -1  15   8       80.81       79.95      5.00 o
   1  15   8        1.31        1.00      3.58 o
   3  15   8       19.67       12.93      4.45 o
   5  15   8        9.16        0.83      5.28 o
   7  15   8      188.39      173.23      7.05 o
   9  15   8       38.67       40.64      7.47 o
  11  15   8        0.83        4.98      4.58 o
  13  15   8       50.58       57.23      7.47 o
  15  15   8      322.01      320.18      9.12 o
 -14  16   8      286.62      282.85      8.29 o
 -12  16   8       37.65       28.20      3.78 o
 -10  16   8       14.02       13.27      6.64 o
  -8  16   8      116.77      131.40      4.61 o
  -6  16   8      119.26      112.01      4.93 o
  -4  16   8       95.42      121.50      5.22 o
  -2  16   8      918.68      962.94     10.38 o
   0  16   8      818.14      820.58     28.73 o
   2  16   8       45.62       32.14      4.39 o
   4  16   8      826.60      787.72     20.74 o
   6  16   8      582.38      560.39     10.25 o
   8  16   8      235.67      237.86      7.05 o
  10  16   8      134.33      158.43      8.29 o
  12  16   8      156.66      142.80      5.39 o
  14  16   8      157.77      146.82      7.47 o
  16  16   8       27.17       27.37      4.98 o
 -15  17   8       11.38       12.44      4.15 o
 -13  17   8       34.26       35.49      3.52 o
 -11  17   8       42.90       51.43      5.81 o
  -9  17   8       64.35       56.73      4.37 o
  -7  17   8       25.98       35.73      3.83 o
  -5  17   8      192.14      199.44      5.49 o
  -3  17   8        0.99        4.66      4.01 o
  -1  17   8       34.70       27.22      5.87 o
   1  17   8        4.07        2.70      4.13 o
   3  17   8       43.47       43.90      4.61 o
   5  17   8       27.14       21.74      5.28 o
   7  17   8       47.32       47.51      5.28 o
   9  17   8       51.49       75.48      7.47 o
  11  17   8       52.28       63.84      4.58 o
  13  17   8       67.76       63.04      6.64 o
  15  17   8        5.99        9.12      4.98 o
 -14  18   8        7.05        6.64      3.32 o
 -12  18   8       92.11       89.06      7.47 o
 -10  18   8       66.88       55.58      5.81 o
  -8  18   8       56.20       58.06      4.11 o
  -6  18   8       37.35       51.37      3.77 o
  -4  18   8        7.44        6.15      4.96 o
  -2  18   8       11.01       14.10      5.28 o
   0  18   8       97.24       86.91      6.14 o
   2  18   8      164.62      141.06      5.37 o
   4  18   8       36.18       35.46      4.26 o
   6  18   8      217.07      216.60      5.75 o
   8  18   8       48.44       39.51      5.39 o
  10  18   8       71.84       66.82      4.96 o
  12  18   8       46.25       37.07      3.37 o
  14  18   8        0.03        0.00      4.15 o
 -11  19   8      132.13      112.52      3.73 o
  -7  19   8      258.97      287.00      6.14 o
  -5  19   8      317.50      340.95      8.29 o
  -3  19   8        0.34        1.24      4.69 o
  -1  19   8       21.32       38.05      5.55 o
   1  19   8      418.64      413.00      6.82 o
   3  19   8      146.04      171.04      5.00 o
   5  19   8       71.36       70.79      4.13 o
   7  19   8       43.89       49.61      3.65 o
   9  19   8       43.81       42.00      6.22 o
  11  19   8       21.60       18.60      3.19 o
  13  19   8      174.41      197.42      6.64 o
  -6  20   8        7.46        9.82      3.37 o
  -4  20   8        9.27        6.30      4.37 o
  -2  20   8      106.85      131.58      5.55 o
   0  20   8        4.19        3.59      4.37 o
   2  20   8      120.62      112.52      4.13 o
   4  20   8      105.93       98.55      4.26 o
   6  20   8      227.47      245.24      4.93 o
   8  20   8       77.70       76.57      4.37 o
  10  20   8        1.82        1.58      3.19 o
  12  20   8       41.30       41.47      4.15 o
  -5  21   8        5.83        9.35      3.19 o
  -3  21   8        5.92        4.98      3.78 o
  -1  21   8      533.76      559.19      8.49 o
   1  21   8       38.90       42.82      4.69 o
   3  21   8        0.19        2.00      2.92 o
   5  21   8       82.81       91.13      3.65 o
   7  21   8        2.66        2.26      3.19 o
   9  21   8        9.67        7.47      2.93 o
  11  21   8       83.44       88.75      4.15 o
  -4  22   8      168.29      208.48     14.52 o
  -2  22   8      573.46      670.86      7.90 o
   0  22   8      261.20      258.42      5.87 o
   2  22   8        0.77        2.07      3.52 o
   4  22   8      268.30      294.09      5.55 o
   6  22   8        2.41        0.74      2.59 o
   8  22   8       86.75       86.70      2.93 o
  -1  23   8        1.07        3.69      2.59 o
   1  23   8       41.38       44.85      3.52 o
   3  23   8        3.75        4.15      4.15 o
   5  23   8      103.65      111.98      4.98 o
   0   1   9      149.21      123.27      2.89 o
  -1   2   9      123.62      109.23      2.83 o
   1   2   9        3.27        2.93      2.27 o
  -2   3   9      501.43      473.76      4.36 o
   0   3   9       48.25       47.36      2.80 o
   2   3   9      111.81       83.53      2.82 o
  -3   4   9       32.16       40.27      2.84 o
  -1   4   9       51.42       37.97      2.67 o
   1   4   9       83.94       79.19      2.88 o
   3   4   9      185.06      165.81      3.52 o
  -4   5   9       67.34       77.59      3.32 o
  -2   5   9       88.03       82.05      3.00 o
   0   5   9       31.68       32.25      2.63 o
   2   5   9      155.39      163.61      3.34 o
   4   5   9      295.60      288.27      4.52 o
  -5   6   9      266.67      254.46      5.78 o
  -3   6   9        6.21        4.15      2.82 o
  -1   6   9      288.78      286.11      6.97 o
   1   6   9       16.64       16.26      2.64 o
   3   6   9      113.40      109.50      4.00 o
   5   6   9      252.63      232.63      5.03 o
  -6   7   9      353.04      361.53      8.26 o
  -4   7   9       50.39       43.05      3.35 o
  -2   7   9       24.36       30.74      2.93 o
   0   7   9      245.17      224.51      5.63 o
   2   7   9      505.00      472.18      5.74 o
   4   7   9       40.26       34.41      3.69 o
   6   7   9      238.75      226.53      6.08 o
  -7   8   9        5.50        1.96      3.70 o
  -5   8   9       82.04       82.50      3.95 o
  -3   8   9      248.80      238.10      5.31 o
  -1   8   9        2.35       -0.38      3.25 o
   1   8   9       41.68       31.65      3.31 o
   3   8   9        3.83        4.68      3.15 o
   5   8   9        9.20        3.74      3.25 o
   7   8   9       28.54       21.68      3.38 o
  -8   9   9      244.59      229.02      5.87 o
  -6   9   9       16.42       10.99      3.53 o
  -4   9   9      560.92      547.00      8.59 o
  -2   9   9      153.02      147.86      4.86 o
   0   9   9       55.67       53.03      3.78 o
   2   9   9      431.67      404.58      5.75 o
   4   9   9        0.62        0.50      3.34 o
   6   9   9       35.33       28.48      3.55 o
   8   9   9        3.66       -0.10      3.34 o
  -9  10   9       32.47       26.91      3.53 o
  -7  10   9       94.60       82.70      5.09 o
  -5  10   9      284.78      261.19      9.36 o
  -3  10   9       16.67       14.59      4.45 o
  -1  10   9      385.61      372.41      9.22 o
   1  10   9       44.64       48.32      3.55 o
   3  10   9      172.91      168.31      6.68 o
   5  10   9      128.79      145.94      4.13 o
   7  10   9      268.60      281.77      6.00 o
   9  10   9       10.50        7.93      3.16 o
 -10  11   9       66.57       66.43      5.29 o
  -8  11   9       58.77       57.99      5.55 o
  -6  11   9      379.42      371.52     16.59 o
  -4  11   9        5.42        4.15      5.28 o
  -2  11   9      163.33      149.92      5.33 o
   0  11   9       77.95       70.21      5.15 o
   2  11   9       77.11       74.32      4.93 o
   4  11   9      109.29      100.37      5.27 o
   6  11   9       41.81       38.19      4.45 o
   8  11   9        0.15        0.93      3.60 o
  10  11   9      461.40      490.10      7.18 o
 -11  12   9        9.63       10.31      3.98 o
  -9  12   9       47.61       44.43      4.96 o
  -7  12   9      226.84      214.71      7.88 o
  -5  12   9       45.11       39.81      5.55 o
  -3  12   9      824.81      767.84     11.43 o
  -1  12   9       75.84       78.08      4.74 o
   1  12   9       85.44       86.97      4.93 o
   3  12   9       97.76       77.73      4.93 o
   5  12   9        0.32       -0.66      4.13 o
   7  12   9       47.60       41.16      5.28 o
   9  12   9       20.82       15.40      4.58 o
  11  12   9       31.77       34.31      3.98 o
 -12  13   9       19.64       19.91      5.81 o
 -10  13   9      379.79      413.61      6.14 o
  -8  13   9       63.22       49.82      4.69 o
  -6  13   9      170.15      170.91      6.45 o
  -4  13   9       28.63       25.71      4.96 o
  -2  13   9       17.95       15.22      4.96 o
   0  13   9        4.53        4.52      3.77 o
   2  13   9      151.31      155.17      5.41 o
   4  13   9      159.48      168.58      5.22 o
   6  13   9       56.40       64.62      5.55 o
   8  13   9      227.00      194.98      6.45 o
  10  13   9      153.78      151.90      4.96 o
  12  13   9      338.16      303.59      9.95 o
 -13  14   9        0.09        0.83      4.98 o
 -11  14   9      284.46      286.17      9.12 o
  -9  14   9        2.77        0.83      3.78 o
  -7  14   9       54.66       51.85      4.69 o
  -5  14   9      185.27      178.20      6.14 o
  -3  14   9       78.62       71.71      5.55 o
  -1  14   9       58.51       55.34      3.87 o
   1  14   9      289.38      315.42      6.99 o
   3  14   9       31.31       31.69      3.97 o
   5  14   9      164.65      158.10      6.45 o
   7  14   9        0.51        1.38      4.37 o
   9  14   9       58.37       53.32      4.96 o
  11  14   9        4.55        5.32      3.37 o
  13  14   9        0.03        3.32      4.98 o
 -14  15   9       64.70       56.40      4.15 o
 -12  15   9        9.89        9.12      4.98 o
 -10  15   9       24.74       23.23      4.98 o
  -8  15   9      143.56      138.06      4.96 o
  -6  15   9       51.04       50.61      4.69 o
  -4  15   9      114.96      115.15      5.55 o
  -2  15   9      253.18      216.97      6.37 o
   0  15   9       74.00       67.59      4.08 o
   2  15   9      105.88      102.34      4.36 o
   4  15   9       18.89       16.48      4.37 o
   6  15   9       11.75       15.35      4.69 o
   8  15   9       74.84       59.77      4.69 o
  10  15   9       65.73       57.47      3.98 o
  12  15   9      295.08      282.85      8.29 o
  14  15   9       61.60       65.53      4.15 o
 -11  16   9      100.05       84.61      4.98 o
  -9  16   9       23.61       21.56      2.30 o
  -7  16   9       30.84       29.13      3.52 o
  -5  16   9       35.44       34.55      4.11 o
  -3  16   9       15.67       14.34      3.98 o
  -1  16   9       88.08       77.83      4.58 o
   1  16   9      346.58      339.40      9.95 o
   3  16   9       26.64       16.15      4.37 o
   5  16   9       50.92       54.99      4.96 o
   7  16   9       25.58       29.73      4.11 o
   9  16   9      253.62      258.77      4.31 o
  11  16   9       12.90       11.61      4.98 o
  13  16   9        2.03        0.83      3.32 o
 -10  17   9       67.62       71.34      4.15 o
  -8  17   9       77.49       58.41      3.19 o
  -6  17   9      227.13      256.09      7.05 o
  -4  17   9        1.39        3.80      3.37 o
  -2  17   9      167.38      181.66      8.29 o
   0  17   9      120.14      102.86      7.47 o
   2  17   9      111.36      120.16      4.76 o
   4  17   9        6.44        5.42      3.78 o
   6  17   9        1.51        1.24      3.52 o
   8  17   9       79.16       81.71      4.11 o
  10  17   9      359.78      336.02     25.30 o
  12  17   9       14.03       15.76      3.32 o
  -7  18   9       11.03        6.64      3.32 o
  -5  18   9       22.00       34.84      4.98 o
  -3  18   9       46.42       38.16      5.81 o
  -1  18   9       83.63       71.34      6.64 o
   1  18   9       29.92       43.13      6.64 o
   3  18   9      259.55      278.16      6.22 o
   5  18   9       34.96       33.40      3.78 o
   7  18   9        1.28        1.66      2.93 o
   9  18   9       31.34       31.85      2.59 o
  11  18   9       89.69       88.75      4.15 o
  -4  19   9      119.28      120.27      5.81 o
  -2  19   9       27.92       21.57      4.98 o
   0  19   9      130.51      165.07      7.47 o
   2  19   9        2.32        0.00      4.98 o
   4  19   9      125.21       95.95      8.71 o
   6  19   9        8.08       15.71      2.59 o
   8  19   9        0.34       -0.83      3.32 o
  -3  20   9        0.21        2.49      3.32 o
  -1  20   9        0.07        4.98      4.15 o
   1  20   9       26.92       31.52      4.15 o
   3  20   9        1.26        0.83      4.15 o
   5  20   9      342.80      362.48      7.47 o
   2  21   9       67.81       68.85      4.15 o
   1   1  10       58.72       54.56      2.80 o
   0   2  10     1996.13     1850.74      9.94 o
   2   2  10       48.02       42.90      2.73 o
  -1   3  10      314.77      289.80      3.81 o
   1   3  10      903.34      815.69      7.91 o
   3   3  10       14.74       21.36      4.59 o
  -2   4  10      418.36      440.75      5.83 o
   0   4  10       33.21       39.33      3.60 o
   2   4  10      289.18      276.20      3.93 o
   4   4  10       65.45       57.23      3.07 o
  -3   5  10      162.48      152.20      3.58 o
  -1   5  10      380.67      371.16      5.76 o
   1   5  10        0.04       -0.28      3.17 o
   3   5  10       44.61       37.15      3.96 o
   5   5  10       74.55       65.57      3.28 o
  -4   6  10       43.67       32.52      3.37 o
  -2   6  10        7.70        3.71      2.83 o
   0   6  10       69.83       69.13      3.53 o
   2   6  10      108.80      113.96      4.04 o
   4   6  10        0.08       -0.55      2.84 o
   6   6  10        0.10       -1.21      3.00 o
  -5   7  10        7.00        4.00      2.87 o
  -3   7  10       45.11       52.66      2.84 o
  -1   7  10        2.39        0.79      3.31 o
   1   7  10       17.71        7.56      3.23 o
   3   7  10       10.11        7.45      3.15 o
   5   7  10        3.93        7.38      2.74 o
   7   7  10       53.41       49.36      3.14 o
  -6   8  10       45.23       50.14      3.14 o
  -4   8  10        6.68        3.03      3.41 o
  -2   8  10       84.32       87.90      3.50 o
   0   8  10       17.56       10.01      3.70 o
   2   8  10       39.20       41.92      3.31 o
   4   8  10       26.29       26.25      3.17 o
   6   8  10        9.61        4.32      3.28 o
   8   8  10        0.75       -1.84      2.56 o
  -7   9  10       27.68       25.42      3.20 o
  -5   9  10       15.12       11.20      3.32 o
  -3   9  10      169.64      169.61      4.45 o
  -1   9  10       30.30       27.48      3.53 o
   1   9  10       35.58       25.22      3.70 o
   3   9  10        2.28        0.85      2.78 o
   5   9  10       33.65       22.11      3.16 o
   7   9  10        0.26       -2.57      3.11 o
   9   9  10        0.17       -3.01      3.01 o
  -8  10  10        0.31       -1.87      3.18 o
  -6  10  10       56.37       59.23      3.28 o
  -4  10  10       82.65       81.34      6.23 o
  -2  10  10      187.55      200.28      6.73 o
   0  10  10        0.33        3.39      3.65 o
   2  10  10      443.47      436.23      6.67 o
   4  10  10        0.77        5.48      3.38 o
   6  10  10        0.05       -2.41      2.74 o
   8  10  10       16.39       18.78      3.17 o
  10  10  10        0.09       -1.66      4.98 o
  -9  11  10        0.76       -4.15      4.15 o
  -7  11  10       21.84       23.13      3.35 o
  -5  11  10       14.41       10.63      3.65 o
  -3  11  10       44.70       39.86      3.97 o
  -1  11  10       22.73       21.94      3.41 o
   1  11  10       47.65       54.00      4.28 o
   3  11  10       50.36       63.03      4.31 o
   5  11  10       31.94       26.86      3.49 o
   7  11  10      150.00      154.28      4.13 o
   9  11  10        1.48        0.63      2.30 o
  11  11  10       37.80       44.79      4.98 o
 -10  12  10       25.08       21.57      4.98 o
  -8  12  10       17.42        8.37      3.73 o
  -6  12  10       54.25       54.28      3.49 o
  -4  12  10       21.74       16.74      3.49 o
  -2  12  10       53.81       56.18      5.81 o
   0  12  10       84.07       84.84      3.77 o
   2  12  10      303.50      303.79      5.22 o
   4  12  10       13.57       15.26      3.49 o
   6  12  10       78.50       75.24      3.49 o
   8  12  10       18.90       11.15      2.68 o
  10  12  10       10.45       12.44      4.98 o
  12  12  10        1.24       -0.83      3.32 o
 -11  13  10        3.06        5.81      3.32 o
  -9  13  10       34.43       38.99      4.98 o
  -7  13  10       10.57        9.41      3.26 o
  -5  13  10       32.12       44.60      3.35 o
  -3  13  10      171.06      179.17      5.28 o
  -1  13  10        6.01       11.38      3.98 o
   1  13  10        0.00        0.81      2.79 o
   3  13  10        3.67        1.47      3.78 o
   5  13  10      185.47      185.56      4.31 o
   7  13  10        0.88       -0.73      2.68 o
   9  13  10      132.75      130.23      5.81 o
  11  13  10        0.64       -1.66      3.32 o
  -8  14  10       23.20       22.40      4.15 o
  -6  14  10        0.79        0.68      3.16 o
  -4  14  10      375.68      403.09      5.87 o
  -2  14  10      112.62      120.27      4.37 o
   0  14  10      101.59       83.90      4.37 o
   2  14  10       92.96      103.75      7.47 o
   4  14  10       97.74       91.26      3.49 o
   6  14  10       62.10       63.87      3.13 o
   8  14  10       35.15       27.37      4.15 o
  10  14  10       26.41       27.37      3.32 o
  -5  15  10       56.55       45.66      3.92 o
  -3  15  10        0.46        0.52      2.68 o
  -1  15  10       12.62       12.89      3.19 o
   1  15  10        2.96        5.81      4.98 o
   3  15  10        0.02       -2.30      2.30 o
   5  15  10       12.00       14.53      2.53 o
   7  15  10       77.17       60.55      4.15 o
  -4  16  10        2.38       -1.20      4.15 o
  -2  16  10        4.24        7.09      3.19 o
   0  16  10       64.84       74.79      3.78 o
   2  16  10      162.50      145.77      5.39 o
   4  16  10        0.96        4.15      2.93 o
  -1  17  10        3.00        0.65      2.59 o
   1  17  10       45.80       48.24      2.93 o
   3  17  10        1.19        7.47      3.32 o
   0   1  11      535.59      600.99      8.21 o
  -1   2  11      615.43      657.42      8.21 o
   1   2  11       35.43       50.02      7.47 o
  -2   3  11      101.02      115.30      5.28 o
   0   3  11       35.38       47.59      3.65 o
   2   3  11        8.40       18.58      4.37 o
  -3   4  11      232.86      224.56      5.03 o
  -1   4  11        1.30       11.54      3.28 o
   1   4  11      422.93      433.28      7.56 o
   3   4  11       82.07       83.14      7.05 o
  -4   5  11       12.20       27.52      5.51 o
  -2   5  11      117.18      128.65      5.28 o
   0   5  11      340.45      378.02      5.57 o
   2   5  11       33.68       41.34      4.37 o
   4   5  11      117.80      131.48      5.28 o
  -5   6  11       86.94      122.59      5.39 o
  -3   6  11       11.46       18.60      5.39 o
  -1   6  11      120.53      116.16      3.91 o
   1   6  11        3.97        7.43      4.68 o
   3   6  11       52.00       58.33      4.37 o
   5   6  11       14.35       13.69      3.52 o
  -6   7  11        0.20        7.16      5.81 o
  -4   7  11        0.04        0.00      3.52 o
  -2   7  11       18.80       11.55      3.78 o
   0   7  11        6.17       10.90      2.92 o
   2   7  11       47.68       48.81      4.11 o
   4   7  11       10.65        9.54      3.52 o
   6   7  11        2.16        6.03      3.19 o
  -7   8  11       28.66       32.35      4.98 o
  -5   8  11       80.36       70.55      4.15 o
  -3   8  11        3.43        3.32      3.52 o
  -1   8  11        6.28       14.68      6.64 o
   1   8  11        5.92        3.86      3.06 o
   3   8  11        0.11       -1.43      3.19 o
   5   8  11      220.74      242.23      4.69 o
   7   8  11      137.67      150.14      5.81 o
  -8   9  11        3.91        3.32      3.32 o
  -6   9  11       89.79       92.90      4.98 o
  -4   9  11       75.70       75.48      4.11 o
  -2   9  11       46.90       58.98      5.39 o
   0   9  11       22.38       23.58      4.56 o
   2   9  11       47.42       57.77      2.86 o
   4   9  11        1.19       -1.81      3.19 o
   6   9  11       11.49        9.95      4.15 o
   8   9  11       30.06       35.67      3.32 o
  -5  10  11       59.40       71.56      3.19 o
  -3  10  11        5.07       -1.24      2.93 o
  -1  10  11       25.60       28.54      4.56 o
   1  10  11       59.18       69.56      4.56 o
   3  10  11       34.07       43.13      3.19 o
   5  10  11       46.67       46.96      2.93 o
  -4  11  11        7.87       10.78      3.32 o
  -2  11  11        0.46       -3.32      4.15 o
   0  11  11      123.52      122.69      7.47 o
   2  11  11       32.02       27.31      2.59 o
  -1  12  11       29.84       32.35      4.15 o
   1  12  11       22.72       14.93      4.15 o
 
